# Supplementary material for: Four new species of Tremella (Tremellales, Basidiomycota) based on morphology and DNA sequence data
Source: MycoKeys. 2019 Feb 27;(47):75–95. doi: 10.3897/mycokeys.47.29180 (PMC6403202; doi:10.3897/mycokeys.47.29180)
Supplement: XML Treatment for Tremella basidiomaticola [file mycokeys.47.29180-treatment1.xml]

<!DOCTYPE tp:taxon-treatment
  PUBLIC "-//TaxonX//DTD Taxonomic Treatment Publishing DTD v0 20100105//EN" "tax-treatment-NSO.dtd">
<tp:taxon-treatment xmlns:tp="http://www.plazi.org/taxpub"><tp:treatment-meta><kwd-group><label>Taxon classification</label><kwd><named-content xmlns:xlink="http://www.w3.org/1999/xlink" content-type="kingdom">Fungi</named-content></kwd><kwd><named-content xmlns:xlink="http://www.w3.org/1999/xlink" content-type="order">Tremellales</named-content></kwd><kwd><named-content xmlns:xlink="http://www.w3.org/1999/xlink" content-type="family">Tremellaceae</named-content></kwd></kwd-group><mixed-citation publication-type="journal"><person-group><name><surname>Zhao</surname><given-names>Ying</given-names></name><name><surname>Liu</surname><given-names>Xin-zhan</given-names></name><name><surname>Bai</surname><given-names>Feng-yan</given-names></name></person-group><article-title>Four new species of <italic><tp:taxon-name><tp:taxon-name-part taxon-name-part-type="genus" reg="Tremella">Tremella</tp:taxon-name-part></tp:taxon-name></italic> (<tp:taxon-name><tp:taxon-name-part taxon-name-part-type="order">Tremellales</tp:taxon-name-part></tp:taxon-name>, <tp:taxon-name><tp:taxon-name-part taxon-name-part-type="phylum">Basidiomycota</tp:taxon-name-part></tp:taxon-name>) based on morphology and DNA sequence data</article-title><source>MycoKeys</source><day>27</day><month>2</month><year>2019</year><volume>2019</volume><issue>47</issue><fpage>75</fpage><lpage>95</lpage><pub-id pub-id-type="doi">10.3897/mycokeys.47.29180</pub-id></mixed-citation></tp:treatment-meta><tp:nomenclature><tp:taxon-name>
              <tp:taxon-name-part taxon-name-part-type="genus" reg="Tremella">Tremella</tp:taxon-name-part>
              <tp:taxon-name-part taxon-name-part-type="species" reg="basidiomaticola">basidiomaticola</tp:taxon-name-part>
              <object-id xmlns:xlink="http://www.w3.org/1999/xlink" content-type="mycobank" xlink:type="simple">MycoBank: MB827184</object-id>
            </tp:taxon-name><tp:taxon-authority>X.Z. Liu &amp; F.Y. Bai</tp:taxon-authority><tp:taxon-status xmlns:xlink="http://www.w3.org/1999/xlink" xlink:type="simple">sp. nov.</tp:taxon-status><xref ref-type="fig" rid="F2">Figure 2</xref></tp:nomenclature><tp:treatment-sec sec-type="material" id="SECID0EIDAI"><title>Type.</title><p>CHINA, Fujian Province, Ningde city, Gutian county, on the basidioma of <italic><tp:taxon-name><tp:taxon-name-part taxon-name-part-type="genus" reg="Tremella">Tremella</tp:taxon-name-part><tp:taxon-name-part taxon-name-part-type="species" reg="fuciformis">fuciformis</tp:taxon-name-part></tp:taxon-name></italic>, July 2017, X.Z. Liu (holotype strain: <abbrev xmlns:xlink="http://www.w3.org/1999/xlink" content-type="institution" xlink:title="China General Microbiological Culture Collection Center" id="ABBRID0EZDAI" xlink:type="simple">CGMCC</abbrev> 2.5724<sup>T</sup>, ex-holotype strain: CBS 15261<sup>T</sup>).</p></tp:treatment-sec><tp:treatment-sec sec-type="etymology" id="SECID0ECEAI"><title>Etymology.</title><p><italic>Basidiomaticola</italic> refers to the species isolated from the basidioma of <italic><tp:taxon-name><tp:taxon-name-part taxon-name-part-type="genus" reg="Tremella">T.</tp:taxon-name-part><tp:taxon-name-part taxon-name-part-type="species" reg="fuciformis">fuciformis</tp:taxon-name-part></tp:taxon-name></italic>.</p></tp:treatment-sec><tp:treatment-sec sec-type="description" id="SECID0E1EAI"><title>Description.</title><p><bold>Asexual morph</bold>: colonies yellowish, smooth, shiny, and slimy, with an entire margin. Pseudohyphae and hyphae are not formed on corn meal agar. Conidia hyaline, smooth, globose to subglobose, 3.0–6.0 × 2.5–5.0 μm, L = 4.8 ± 0.9 μm, W = 3.9 ± 0.8 μm, Q = 1.0–1.7 (<italic>n</italic> = 30). Ballistoconidia, globose to subglobose on CMA agar, 5.0–7.0 × 3.5–6.0 μm, L = 6.0 ± 0.6 μm, W = 5.1 ± 0. 6 μm (<italic>n</italic> = 30). The comparison of physiological properties between this new species and its related taxa were listed in Suppl. material <xref ref-type="supplementary-material" rid="S1">1</xref>. <bold>Sexual morph</bold>: undetermined.</p><fig id="F2" position="float" orientation="portrait"><label>Figure 2.</label><caption><p><italic><tp:taxon-name><tp:taxon-name-part taxon-name-part-type="genus" reg="Tremella">Tremella</tp:taxon-name-part><tp:taxon-name-part taxon-name-part-type="species" reg="basidiomaticola">basidiomaticola</tp:taxon-name-part></tp:taxon-name></italic><abbrev xmlns:xlink="http://www.w3.org/1999/xlink" content-type="institution" xlink:title="China General Microbiological Culture Collection Center" id="ABBRID0E6FAI" xlink:type="simple">CGMCC</abbrev> 2.5724<sup>T</sup><bold>A</bold> Vegetative cells grown in YM agar for 7 days at 17 °C <bold>B B</bold>allistoconidia produced on CMA agar for 7 days at 17 °C. Scale bars: 5 μm.</p></caption><graphic xmlns:xlink="http://www.w3.org/1999/xlink" xlink:href="mycokeys-47-075-g002.jpg" position="float" orientation="portrait" xlink:type="simple" id="oo_267898.jpg"/></fig></tp:treatment-sec><tp:treatment-sec sec-type="Additional isolate examined" id="SECID0EPGAI"><title>Additional isolate examined.</title><p>CHINA, Fujian Province, on the basidioma of <italic><tp:taxon-name><tp:taxon-name-part taxon-name-part-type="genus" reg="Tremella">Tremella</tp:taxon-name-part><tp:taxon-name-part taxon-name-part-type="species" reg="fuciformis">fuciformis</tp:taxon-name-part></tp:taxon-name></italic>, July 2017, X.Z. Liu, <abbrev xmlns:xlink="http://www.w3.org/1999/xlink" content-type="institution" xlink:title="China General Microbiological Culture Collection Center" id="ABBRID0EAHAI" xlink:type="simple">CGMCC</abbrev> 2.5725 = CBS 15262; Japan, isolated from Mori Ind. Co., Ltd, 1968, T. Suda, NBRC 8990 = CBS 8225.</p></tp:treatment-sec><tp:treatment-sec sec-type="notes" id="SECID0EFHAI"><title>Notes.</title><p>Three strains representing <italic><tp:taxon-name><tp:taxon-name-part taxon-name-part-type="genus" reg="Tremella">T.</tp:taxon-name-part><tp:taxon-name-part taxon-name-part-type="species" reg="basidiomaticola">basidiomaticola</tp:taxon-name-part></tp:taxon-name></italic> clustered in a well-supported clade that closely related to <italic><tp:taxon-name><tp:taxon-name-part taxon-name-part-type="genus" reg="Tremella">T.</tp:taxon-name-part><tp:taxon-name-part taxon-name-part-type="species" reg="yokohamensis">yokohamensis</tp:taxon-name-part></tp:taxon-name></italic>, <italic><tp:taxon-name><tp:taxon-name-part taxon-name-part-type="genus" reg="Tremella">T.</tp:taxon-name-part><tp:taxon-name-part taxon-name-part-type="species" reg="flava">flava</tp:taxon-name-part></tp:taxon-name></italic>, and <italic><tp:taxon-name><tp:taxon-name-part taxon-name-part-type="genus" reg="Tremella">T.</tp:taxon-name-part><tp:taxon-name-part taxon-name-part-type="species" reg="fuciformis">fuciformis</tp:taxon-name-part></tp:taxon-name></italic>. <italic><tp:taxon-name><tp:taxon-name-part taxon-name-part-type="genus" reg="Tremella">Tremella</tp:taxon-name-part><tp:taxon-name-part taxon-name-part-type="species" reg="basidiomaticola">basidiomaticola</tp:taxon-name-part></tp:taxon-name></italic><abbrev xmlns:xlink="http://www.w3.org/1999/xlink" content-type="institution" xlink:title="China General Microbiological Culture Collection Center" id="ABBRID0ECJAI" xlink:type="simple">CGMCC</abbrev> 2.5724<sup>T</sup> differed from <italic><tp:taxon-name><tp:taxon-name-part taxon-name-part-type="genus" reg="Tremella">T.</tp:taxon-name-part><tp:taxon-name-part taxon-name-part-type="species" reg="yokohamensis">yokohamensis</tp:taxon-name-part></tp:taxon-name></italic>, <italic><tp:taxon-name><tp:taxon-name-part taxon-name-part-type="genus" reg="Tremella">T.</tp:taxon-name-part><tp:taxon-name-part taxon-name-part-type="species" reg="flava">flava</tp:taxon-name-part></tp:taxon-name></italic>, and <italic><tp:taxon-name><tp:taxon-name-part taxon-name-part-type="genus" reg="Tremella">T.</tp:taxon-name-part><tp:taxon-name-part taxon-name-part-type="species" reg="fuciformis">fuciformis</tp:taxon-name-part></tp:taxon-name></italic> by 97.4%, 94.4%–95.1%, and 97.8%–98.1% sequence identities in D1/D2 domain and 96.3%–96.6%, 94.4%–95.7%, and 96.6%–97.5% sequence identities in ITS <!--PageBreak -->region. Physiologically, the ability to assimilate lactose, melibiose, raffinose, inulin, soluble starch, L-rhamnose, ethanol, glycerol, DL-lactic acid, and inositol were different between <italic><tp:taxon-name><tp:taxon-name-part taxon-name-part-type="genus" reg="Tremella">T.</tp:taxon-name-part><tp:taxon-name-part taxon-name-part-type="species" reg="basidiomaticola">basidiomaticola</tp:taxon-name-part></tp:taxon-name></italic> and closely related taxa (Suppl. material <xref ref-type="supplementary-material" rid="S1">1</xref>: Table S1). Moreover, the novel species can grow in vitamin-free medium but not for its sister species.</p></tp:treatment-sec><tp:treatment-sec><!--Section generated to contain objects referenced in tp:taxon-treatment.--><supplementary-material xmlns:xlink="http://www.w3.org/1999/xlink" id="S1" position="float" orientation="portrait" xlink:type="simple"><label>Supplementary material 1</label><p>Table S1. Physiological properties</p><p>Data type: measurement</p><media xlink:href="mycokeys-47-075-s002.fas" mimetype="application" mime-subtype="vnd.openxmlformats-officedocument.wordprocessingml.document" position="float" orientation="portrait" xlink:type="simple" id="oo_267913.docx"/><permissions><license license-type="creative-commons-attribution" xlink:href="http://creativecommons.org/licenses/by/4.0/" xlink:type="simple"><license-p>This is an open access article distributed under the terms of the Creative Commons Attribution License (CC BY 4.0), which permits unrestricted use, distribution, and reproduction in any medium, provided the original author and source are credited.</license-p></license></permissions><attrib specific-use="authors">Ying Zhao, Xin-zhan Liu, Feng-yan Bai</attrib></supplementary-material></tp:treatment-sec></tp:taxon-treatment>
