# Supplementary material for: Four new species of Tremella (Tremellales, Basidiomycota) based on morphology and DNA sequence data
Source: MycoKeys. 2019 Feb 27;(47):75–95. doi: 10.3897/mycokeys.47.29180 (PMC6403202; doi:10.3897/mycokeys.47.29180)
Supplement: XML Treatment for Tremella cheejenii [file mycokeys.47.29180-treatment2.xml]

<!DOCTYPE tp:taxon-treatment
  PUBLIC "-//TaxonX//DTD Taxonomic Treatment Publishing DTD v0 20100105//EN" "tax-treatment-NSO.dtd">
<tp:taxon-treatment xmlns:tp="http://www.plazi.org/taxpub"><tp:treatment-meta><kwd-group><label>Taxon classification</label><kwd><named-content xmlns:xlink="http://www.w3.org/1999/xlink" content-type="kingdom">Fungi</named-content></kwd><kwd><named-content xmlns:xlink="http://www.w3.org/1999/xlink" content-type="order">Tremellales</named-content></kwd><kwd><named-content xmlns:xlink="http://www.w3.org/1999/xlink" content-type="family">Tremellaceae</named-content></kwd></kwd-group><mixed-citation publication-type="journal"><person-group><name><surname>Zhao</surname><given-names>Ying</given-names></name><name><surname>Liu</surname><given-names>Xin-zhan</given-names></name><name><surname>Bai</surname><given-names>Feng-yan</given-names></name></person-group><article-title>Four new species of <italic><tp:taxon-name><tp:taxon-name-part taxon-name-part-type="genus" reg="Tremella">Tremella</tp:taxon-name-part></tp:taxon-name></italic> (<tp:taxon-name><tp:taxon-name-part taxon-name-part-type="order">Tremellales</tp:taxon-name-part></tp:taxon-name>, <tp:taxon-name><tp:taxon-name-part taxon-name-part-type="phylum">Basidiomycota</tp:taxon-name-part></tp:taxon-name>) based on morphology and DNA sequence data</article-title><source>MycoKeys</source><day>27</day><month>2</month><year>2019</year><volume>2019</volume><issue>47</issue><fpage>75</fpage><lpage>95</lpage><pub-id pub-id-type="doi">10.3897/mycokeys.47.29180</pub-id></mixed-citation></tp:treatment-meta><tp:nomenclature><tp:taxon-name>
              <tp:taxon-name-part taxon-name-part-type="genus" reg="Tremella">Tremella</tp:taxon-name-part>
              <tp:taxon-name-part taxon-name-part-type="species" reg="cheejenii">cheejenii</tp:taxon-name-part>
              <object-id xmlns:xlink="http://www.w3.org/1999/xlink" content-type="mycobank" xlink:type="simple">MycoBank: MB827187</object-id>
            </tp:taxon-name><tp:taxon-authority>X.Z. Liu &amp; F.Y. Bai</tp:taxon-authority><tp:taxon-status xmlns:xlink="http://www.w3.org/1999/xlink" xlink:type="simple">sp. nov.</tp:taxon-status><xref ref-type="fig" rid="F3">Figures 3</xref><xref ref-type="fig" rid="F4">, 4</xref><!--PageBreak --></tp:nomenclature><tp:treatment-sec sec-type="material" id="SECID0ENMAI"><title>Type.</title><p>CHINA. Guangxi Province, Hechi city, Luocheng county, Pingying village, Jiuwan Mountain National Nature Reserve, <named-content xmlns:xlink="http://www.w3.org/1999/xlink" content-type="dwc:verbatimCoordinates" xlink:type="simple"><named-content content-type="geo-json" specific-use="{&#34;type&#34;:&#34;Point&#34;,&#34;coordinates&#34;:[108.800000,25.316667]}" id="NCID0EWMAI" xlink:type="simple">108°48'E, 25°19'N</named-content></named-content>, G.J. Li, H.S. Ma, Z.L. Lin &amp; M.Z. Zhang, 7 August 2017, GX20172598 (HMAS 279589).</p></tp:treatment-sec><tp:treatment-sec sec-type="etymology" id="SECID0E2MAI"><title>Etymology.</title><p><italic>Cheejenii</italic> was named in honor of Chee-Jen Chen for his contributions to systematics of tremellalean fungi.</p></tp:treatment-sec><tp:treatment-sec sec-type="description" id="SECID0ENNAI"><title>Description.</title><p>Basidiomata sessile, cerebriform, up to 1.0–3.0 cm in diameter, broadly attached to substratum, soft gelatinous, pale white when fresh and pale brown in dry condition. Hyphae smooth, thick-walled, slender, 2.0–4.5 μm in diameter, often anastomosing, clamp connections abundant, loop-like forming a large hollow. Haustoria rare, small, subglobose, ca 2.0 μm in diameter, with a single hypha. Hyphidia abundant, smooth, thin-walled, 2.5–4.0 μm in diameter, branched, hyphidia and basidia derived from the same hypha. Probasidial initials subglobose, ovoid or <!--PageBreak -->pyriform. Mature basidia subglobose, broadly ellipsoid or ovoid, mostly two-celled, and occasionally four-celled, with apical protuberance, often longitudinally septate or occasionally oblique or cruciate-septate, thin-walled, 12.0–17.0 μm × 13.0–18.0 μm, stalked, 2.0–4.0 μm long, with sterigmata up to 70 μm, not swollen at apex. Ba<!--PageBreak -->sidiospores hyaline, smooth, thin-walled, subglobose to broadly ellipsoid, apiculate, 5.0–10.0 μm × 4.5–8.0 μm, L = 8.6 ± 1.1 μm, W = 6.6 ± 0.8 μm, Q = 1.1–1.8 (<italic>n</italic> = 40). Basidiospores forming secondary ballistoconidia by the formation of a sterigma. Conidia ellipsoid, smooth, hyaline, thin-walled, 2.2–4.0 μm × 1.8–3.0 μm, L = 3.1 ± 0.6 μm, W = 2.2 ± 0.3 μm, Q = 1.0–2.0 (<italic>n</italic> = 40), monokaryotic, budding from apex of sterigmata.</p><fig id="F3" position="float" orientation="portrait"><label>Figure 3.</label><caption><p>Macromorphology of <italic><tp:taxon-name><tp:taxon-name-part taxon-name-part-type="genus" reg="Tremella">Tremella</tp:taxon-name-part></tp:taxon-name></italic> basidiomata. <bold>A</bold><italic><tp:taxon-name><tp:taxon-name-part taxon-name-part-type="genus" reg="Tremella">T.</tp:taxon-name-part><tp:taxon-name-part taxon-name-part-type="species" reg="cheejenii">cheejenii</tp:taxon-name-part></tp:taxon-name></italic><bold>B</bold><italic><tp:taxon-name><tp:taxon-name-part taxon-name-part-type="genus" reg="Tremella">T.</tp:taxon-name-part><tp:taxon-name-part taxon-name-part-type="species" reg="erythrina">erythrina</tp:taxon-name-part></tp:taxon-name></italic> C <italic><tp:taxon-name><tp:taxon-name-part taxon-name-part-type="genus" reg="Tremella">T.</tp:taxon-name-part><tp:taxon-name-part taxon-name-part-type="species" reg="salmonea">salmonea</tp:taxon-name-part></tp:taxon-name></italic>. Scale bars: 1 cm.</p></caption><graphic xmlns:xlink="http://www.w3.org/1999/xlink" xlink:href="mycokeys-47-075-g003.jpg" position="float" orientation="portrait" xlink:type="simple" id="oo_267899.jpg"/></fig><fig id="F4" position="float" orientation="portrait"><label>Figure 4.</label><caption><p>Microscopic structure of <italic><tp:taxon-name><tp:taxon-name-part taxon-name-part-type="genus" reg="Tremella">Tremella</tp:taxon-name-part><tp:taxon-name-part taxon-name-part-type="species" reg="cheejenii">cheejenii</tp:taxon-name-part></tp:taxon-name></italic> (HMAS 279589). <bold>A</bold> Section through hymenium <bold>B</bold> Hyphidia from context <bold>C</bold> Hyphae from context <bold>D</bold> Probasidia <bold>E–H</bold> Mature basidia <bold>I</bold> Mature basidia and conidia produced from the sterigmata <bold>J–K</bold> Basidiospres and its germination with short sterigma. Scale bars: 10 μm (<bold>A–D</bold>), 5 μm (<bold>E–J</bold>).</p></caption><graphic xmlns:xlink="http://www.w3.org/1999/xlink" xlink:href="mycokeys-47-075-g004.jpg" position="float" orientation="portrait" xlink:type="simple" id="oo_267900.jpg"/></fig></tp:treatment-sec><tp:treatment-sec sec-type="habitat" id="SECID0E5QAI"><title>Habitat.</title><p>On wood of deciduous tree, in forest dominated by <tp:taxon-name><tp:taxon-name-part taxon-name-part-type="family">Fagaceae</tp:taxon-name-part></tp:taxon-name>, <tp:taxon-name><tp:taxon-name-part taxon-name-part-type="family">Lauraceae</tp:taxon-name-part></tp:taxon-name>, <tp:taxon-name><tp:taxon-name-part taxon-name-part-type="family">Theaceae</tp:taxon-name-part></tp:taxon-name>, <tp:taxon-name><tp:taxon-name-part taxon-name-part-type="family">Magnoliaceae</tp:taxon-name-part></tp:taxon-name>, and <tp:taxon-name><tp:taxon-name-part taxon-name-part-type="family">Hamamelidaceae</tp:taxon-name-part></tp:taxon-name>.</p></tp:treatment-sec><tp:treatment-sec sec-type="material" id="SECID0E4RAI"><title>Additional specimens examined.</title><p>CHINA. Guangxi Province, Hechi city, Luocheng county, Pingying village, Jiuwan Mountain National Nature Reserve, <named-content xmlns:xlink="http://www.w3.org/1999/xlink" content-type="dwc:verbatimCoordinates" xlink:type="simple"><named-content content-type="geo-json" specific-use="{&#34;type&#34;:&#34;Point&#34;,&#34;coordinates&#34;:[108.800000,25.316667]}" id="NCID0EGSAI" xlink:type="simple">108°48'E, 25°19'N</named-content></named-content>, G.J. Li, H.S. Ma, Z.L. Lin &amp; M.Z. Zhang, 7 August 2017, GX20172640 (HMAS 279590).</p></tp:treatment-sec><tp:treatment-sec sec-type="notes" id="SECID0ELSAI"><title>Notes.</title><p>Two specimens form the sister group to <italic><tp:taxon-name><tp:taxon-name-part taxon-name-part-type="genus" reg="Tremella">T.</tp:taxon-name-part><tp:taxon-name-part taxon-name-part-type="species" reg="fibulifera">fibulifera</tp:taxon-name-part></tp:taxon-name></italic>, <italic><tp:taxon-name><tp:taxon-name-part taxon-name-part-type="genus" reg="Tremella">T.</tp:taxon-name-part><tp:taxon-name-part taxon-name-part-type="species" reg="lloydiae-candidae">lloydiae-candidae</tp:taxon-name-part></tp:taxon-name></italic>, and <italic><tp:taxon-name><tp:taxon-name-part taxon-name-part-type="genus" reg="Tremella">T.</tp:taxon-name-part><tp:taxon-name-part taxon-name-part-type="species" reg="resupinata">resupinata</tp:taxon-name-part></tp:taxon-name></italic> and represent a new species, <italic><tp:taxon-name><tp:taxon-name-part taxon-name-part-type="genus" reg="Tremella">T.</tp:taxon-name-part><tp:taxon-name-part taxon-name-part-type="species" reg="cheejenii">cheejenii</tp:taxon-name-part></tp:taxon-name></italic>. The sequence identities between <italic><tp:taxon-name><tp:taxon-name-part taxon-name-part-type="genus" reg="Tremella">T.</tp:taxon-name-part><tp:taxon-name-part taxon-name-part-type="species" reg="cheejenii">cheejenii</tp:taxon-name-part></tp:taxon-name></italic> and <italic><tp:taxon-name><tp:taxon-name-part taxon-name-part-type="genus" reg="Tremella">T.</tp:taxon-name-part><tp:taxon-name-part taxon-name-part-type="species" reg="fibulifera">fibulifera</tp:taxon-name-part></tp:taxon-name></italic> are 95.7%–95.9% and 92.5%–93.2% in the D1/D2 domain and ITS region, respectively. Similarly, <italic><tp:taxon-name><tp:taxon-name-part taxon-name-part-type="genus" reg="Tremella">T.</tp:taxon-name-part><tp:taxon-name-part taxon-name-part-type="species" reg="cheejenii">cheejenii</tp:taxon-name-part></tp:taxon-name></italic> and <italic><tp:taxon-name><tp:taxon-name-part taxon-name-part-type="genus" reg="Tremella">T.</tp:taxon-name-part><tp:taxon-name-part taxon-name-part-type="species" reg="lloydiae-candidae">lloydiae-candidae</tp:taxon-name-part></tp:taxon-name></italic> showed 96.1%–96.2% and 92.1% sequence identities in the D1/D2 domain and ITS region, respectively. <italic><tp:taxon-name><tp:taxon-name-part taxon-name-part-type="genus" reg="Tremella">Tremella</tp:taxon-name-part><tp:taxon-name-part taxon-name-part-type="species" reg="cheejenii">cheejenii</tp:taxon-name-part></tp:taxon-name></italic> and <italic><tp:taxon-name><tp:taxon-name-part taxon-name-part-type="genus" reg="Tremella">T.</tp:taxon-name-part><tp:taxon-name-part taxon-name-part-type="species" reg="resupinata">resupinata</tp:taxon-name-part></tp:taxon-name></italic> showed 90.4% and 89.9% sequence identities in the D1/D2 domain and ITS region, respectively. <italic><tp:taxon-name><tp:taxon-name-part taxon-name-part-type="genus" reg="Tremella">Tremella</tp:taxon-name-part><tp:taxon-name-part taxon-name-part-type="species" reg="cheejenii">cheejenii</tp:taxon-name-part></tp:taxon-name></italic> is distinct from <italic><tp:taxon-name><tp:taxon-name-part taxon-name-part-type="genus" reg="Tremella">T.</tp:taxon-name-part><tp:taxon-name-part taxon-name-part-type="species" reg="fibulifera">fibulifera</tp:taxon-name-part></tp:taxon-name></italic> in its bigger basidia (12.0–17.0 μm × 13.0–18.0 μm in <italic><tp:taxon-name><tp:taxon-name-part taxon-name-part-type="genus" reg="Tremella">T.</tp:taxon-name-part><tp:taxon-name-part taxon-name-part-type="species" reg="cheejenii">cheejenii</tp:taxon-name-part></tp:taxon-name></italic> vs 14–16 μm × 10–13 μm in <italic><tp:taxon-name><tp:taxon-name-part taxon-name-part-type="genus" reg="Tremella">T.</tp:taxon-name-part><tp:taxon-name-part taxon-name-part-type="species" reg="fibulifera">fibulifera</tp:taxon-name-part></tp:taxon-name></italic>). However, the basidia of <italic><tp:taxon-name><tp:taxon-name-part taxon-name-part-type="genus" reg="Tremella">T.</tp:taxon-name-part><tp:taxon-name-part taxon-name-part-type="species" reg="cheejenii">cheejenii</tp:taxon-name-part></tp:taxon-name></italic> are smaller than that of <italic><tp:taxon-name><tp:taxon-name-part taxon-name-part-type="genus" reg="Tremella">T.</tp:taxon-name-part><tp:taxon-name-part taxon-name-part-type="species" reg="resupinata">resupinata</tp:taxon-name-part></tp:taxon-name></italic> (12.0–17.0 μm × 13.0–18.0 μm in <italic><tp:taxon-name><tp:taxon-name-part taxon-name-part-type="genus" reg="Tremella">T.</tp:taxon-name-part><tp:taxon-name-part taxon-name-part-type="species" reg="cheejenii">cheejenii</tp:taxon-name-part></tp:taxon-name></italic> vs 27.0–40.0 μm × 22.0–31.0 μm in <italic><tp:taxon-name><tp:taxon-name-part taxon-name-part-type="genus" reg="Tremella">T.</tp:taxon-name-part><tp:taxon-name-part taxon-name-part-type="species" reg="resupinata">resupinata</tp:taxon-name-part></tp:taxon-name></italic>) (<xref ref-type="bibr" rid="B13">Chen 1998</xref>; <xref ref-type="bibr" rid="B29">Malysheva et al. 2015</xref>). Moreover, conidia are produced from the sterigmata in <italic><tp:taxon-name><tp:taxon-name-part taxon-name-part-type="genus" reg="Tremella">T.</tp:taxon-name-part><tp:taxon-name-part taxon-name-part-type="species" reg="cheejenii">cheejenii</tp:taxon-name-part></tp:taxon-name></italic> compared to the absence of conidia in <italic><tp:taxon-name><tp:taxon-name-part taxon-name-part-type="genus" reg="Tremella">T.</tp:taxon-name-part><tp:taxon-name-part taxon-name-part-type="species" reg="fibulifera">fibulifera</tp:taxon-name-part></tp:taxon-name></italic>, <italic><tp:taxon-name><tp:taxon-name-part taxon-name-part-type="genus" reg="Tremella">T.</tp:taxon-name-part><tp:taxon-name-part taxon-name-part-type="species" reg="lloydiae-candidae">lloydiae-candidae</tp:taxon-name-part></tp:taxon-name></italic>, and <italic><tp:taxon-name><tp:taxon-name-part taxon-name-part-type="genus" reg="Tremella">T.</tp:taxon-name-part><tp:taxon-name-part taxon-name-part-type="species" reg="resupinata">resupinata</tp:taxon-name-part></tp:taxon-name></italic>.</p></tp:treatment-sec><ref-list><ref id="B13"><mixed-citation xmlns:xlink="http://www.w3.org/1999/xlink" xlink:type="simple"><person-group><name name-style="western"><surname>Chen</surname><given-names>CJ</given-names></name></person-group> (<year>1998</year>) <article-title>Morphological and molecular studies in the genus <italic><tp:taxon-name><tp:taxon-name-part taxon-name-part-type="genus">Tremella</tp:taxon-name-part></tp:taxon-name></italic>.</article-title><source>Bibliotheca Mycologica</source><volume>174</volume>: <fpage>1</fpage>–<lpage>225</lpage>.</mixed-citation></ref><ref id="B29"><mixed-citation xmlns:xlink="http://www.w3.org/1999/xlink" xlink:type="simple"><person-group><name name-style="western"><surname>Malysheva</surname><given-names>VF</given-names></name><name name-style="western"><surname>Malysheva</surname><given-names>EF</given-names></name><name name-style="western"><surname>Bulakh</surname><given-names>EM</given-names></name></person-group> (<year>2015</year>) <article-title>The genus <italic><tp:taxon-name><tp:taxon-name-part taxon-name-part-type="genus">Tremella</tp:taxon-name-part></tp:taxon-name></italic> (<tp:taxon-name><tp:taxon-name-part taxon-name-part-type="order">Tremellales</tp:taxon-name-part></tp:taxon-name>, <tp:taxon-name><tp:taxon-name-part taxon-name-part-type="phylum">Basidiomycota</tp:taxon-name-part></tp:taxon-name>) in Russia with description of two new species and proposal of one nomenclatural combination.</article-title><source>Phytotaxa</source><volume>238</volume>: <fpage>40</fpage>–<lpage>70</lpage>. <ext-link xlink:type="simple" ext-link-type="doi" xlink:href="10.11646/phytotaxa.238.1.2">https://doi.org/10.11646/phytotaxa.238.1.2</ext-link></mixed-citation></ref></ref-list></tp:taxon-treatment>
