# Supplementary material for: Four new species of Tremella (Tremellales, Basidiomycota) based on morphology and DNA sequence data
Source: MycoKeys. 2019 Feb 27;(47):75–95. doi: 10.3897/mycokeys.47.29180 (PMC6403202; doi:10.3897/mycokeys.47.29180)
Supplement: XML Treatment for Tremella erythrina [file mycokeys.47.29180-treatment3.xml]

<!DOCTYPE tp:taxon-treatment
  PUBLIC "-//TaxonX//DTD Taxonomic Treatment Publishing DTD v0 20100105//EN" "tax-treatment-NSO.dtd">
<tp:taxon-treatment xmlns:tp="http://www.plazi.org/taxpub"><tp:treatment-meta><kwd-group><label>Taxon classification</label><kwd><named-content xmlns:xlink="http://www.w3.org/1999/xlink" content-type="kingdom">Fungi</named-content></kwd><kwd><named-content xmlns:xlink="http://www.w3.org/1999/xlink" content-type="order">Tremellales</named-content></kwd><kwd><named-content xmlns:xlink="http://www.w3.org/1999/xlink" content-type="family">Tremellaceae</named-content></kwd></kwd-group><mixed-citation publication-type="journal"><person-group><name><surname>Zhao</surname><given-names>Ying</given-names></name><name><surname>Liu</surname><given-names>Xin-zhan</given-names></name><name><surname>Bai</surname><given-names>Feng-yan</given-names></name></person-group><article-title>Four new species of <italic><tp:taxon-name><tp:taxon-name-part taxon-name-part-type="genus" reg="Tremella">Tremella</tp:taxon-name-part></tp:taxon-name></italic> (<tp:taxon-name><tp:taxon-name-part taxon-name-part-type="order">Tremellales</tp:taxon-name-part></tp:taxon-name>, <tp:taxon-name><tp:taxon-name-part taxon-name-part-type="phylum">Basidiomycota</tp:taxon-name-part></tp:taxon-name>) based on morphology and DNA sequence data</article-title><source>MycoKeys</source><day>27</day><month>2</month><year>2019</year><volume>2019</volume><issue>47</issue><fpage>75</fpage><lpage>95</lpage><pub-id pub-id-type="doi">10.3897/mycokeys.47.29180</pub-id></mixed-citation></tp:treatment-meta><tp:nomenclature><tp:taxon-name>
              <tp:taxon-name-part taxon-name-part-type="genus" reg="Tremella">Tremella</tp:taxon-name-part>
              <tp:taxon-name-part taxon-name-part-type="species" reg="erythrina">erythrina</tp:taxon-name-part>
              <object-id xmlns:xlink="http://www.w3.org/1999/xlink" content-type="mycobank" xlink:type="simple">MycoBank: MB827186</object-id>
            </tp:taxon-name><tp:taxon-authority>X.Z. Liu &amp; F.Y. Bai</tp:taxon-authority><tp:taxon-status xmlns:xlink="http://www.w3.org/1999/xlink" xlink:type="simple">sp. nov.</tp:taxon-status><xref ref-type="fig" rid="F3">Figures 3</xref><xref ref-type="fig" rid="F5">, 5</xref></tp:nomenclature><tp:treatment-sec sec-type="material" id="SECID0E32AI"><title>Type.</title><p>CHINA. Guangxi Province, Chongzuo city, Longzhou county, Qiang village, Nonggang National Nature Reserve, <named-content xmlns:xlink="http://www.w3.org/1999/xlink" content-type="dwc:verbatimCoordinates" xlink:type="simple"><named-content content-type="geo-json" specific-use="{&#34;type&#34;:&#34;Point&#34;,&#34;coordinates&#34;:[106.900000,22.450000]}" id="NCID0EF3AI" xlink:type="simple">106°54'E, 22°27'N</named-content></named-content>, R.L. Zhao, M.Q. He, G.F. Mou, J.L. Qin, H.J. Wang &amp; X.Y. Zhu, 30 July 2017, GX20170141 (HMAS 255317).</p></tp:treatment-sec><tp:treatment-sec sec-type="etymology" id="SECID0EK3AI"><title>Etymology.</title><p><italic>Erythrina</italic> refers to the colour of the basidioma.</p></tp:treatment-sec><tp:treatment-sec sec-type="description" id="SECID0EX3AI"><title>Description.</title><p>Basidiomata sessile, cerebriform to foliose, with undulate broad lobes, lobes hollow, firm gelatinous, up to 1.3–1.8 cm in diameter, broadly attached to substrate, red and brownish orange when fresh and brownish orange when dry. Hyphae smooth, thin- or thick-walled, slender, hyaline, 1.0–3.0 μm, with clamp connections, branched with frequent anastomoses. Haustoria rare, small, subglobose, 1.5–2.0 μm in diameter, with single hyphae. Hyphidia present, smooth, thin-walled, 2.0–4.0 μm, branched. Probasidia mostly broadly ellipsoid. Mature basidia, globose to subglobose or broadly ellipsoid to ovoid, 12.0–18.0 μm × 13.0–19.0 μm, mostly four-celled, occasionally two-celled, without stalks, frenquently longitudianllly cruciate-septate. Basidiospores, smooth, thin-walled, ellipsoid to ovoid, apiculate, 7.0–10.0 μm × 5.0–7.0 μm, L = 8.2 ± 0.8 μm, W = 6.1 ± 0.6 μm, Q = 1.1–1.7 (<italic>n</italic> = 40).</p><fig id="F5" position="float" orientation="portrait"><label>Figure 5.</label><caption><p>Microscopic structure of <italic><tp:taxon-name><tp:taxon-name-part taxon-name-part-type="genus" reg="Tremella">Tremella</tp:taxon-name-part><tp:taxon-name-part taxon-name-part-type="species" reg="erythrina">erythrina</tp:taxon-name-part></tp:taxon-name></italic> (HMAS 255317). <bold>A</bold> Section through hymenium <bold>B</bold> Hyphae from context <bold>C</bold> Hyphidia with basidia of different developmental stages <bold>D–H</bold> Mature basidia <bold>I–K</bold> Basidiospres. Scale bars: 10 μm (<bold>A–C</bold>), 5 μm (<bold>D–K</bold>).</p></caption><graphic xmlns:xlink="http://www.w3.org/1999/xlink" xlink:href="mycokeys-47-075-g005.jpg" position="float" orientation="portrait" xlink:type="simple" id="oo_267901.jpg"/></fig></tp:treatment-sec><tp:treatment-sec sec-type="habitat" id="SECID0EF5AI"><title>Habitat.</title><p>On decaying wood of deciduous tree, in forest dominated by <tp:taxon-name><tp:taxon-name-part taxon-name-part-type="family">Anacardiaceae</tp:taxon-name-part></tp:taxon-name>, <tp:taxon-name><tp:taxon-name-part taxon-name-part-type="family">Palmae</tp:taxon-name-part></tp:taxon-name>, <tp:taxon-name><tp:taxon-name-part taxon-name-part-type="family">Hypericaceae</tp:taxon-name-part></tp:taxon-name>, and <tp:taxon-name><tp:taxon-name-part taxon-name-part-type="family">Sterculiaceae</tp:taxon-name-part></tp:taxon-name>.</p></tp:treatment-sec><tp:treatment-sec sec-type="material" id="SECID0E65AI"><title>Additional specimens examined.</title><p>CHINA. Guangxi Province, Chongzuo city, Longzhou county, Nonggang village, Nonggang National Nature Reserve, <named-content xmlns:xlink="http://www.w3.org/1999/xlink" content-type="dwc:verbatimCoordinates" xlink:type="simple"><named-content content-type="geo-json" specific-use="{&#34;type&#34;:&#34;Point&#34;,&#34;coordinates&#34;:[106.933333,22.466667]}" id="NCID0EI6AI" xlink:type="simple">106°56'E, 22°28'N</named-content></named-content>, H.S. Ma, 16 September 2017, GX20170916001 (HMAS 279591).</p></tp:treatment-sec><tp:treatment-sec sec-type="notes" id="SECID0EN6AI"><title>Notes.</title><p>Two specimens representing <italic><tp:taxon-name><tp:taxon-name-part taxon-name-part-type="genus" reg="Tremella">T.</tp:taxon-name-part><tp:taxon-name-part taxon-name-part-type="species" reg="erythrina">erythrina</tp:taxon-name-part></tp:taxon-name></italic> clustered in a well-supported clade and were closely related to <italic><tp:taxon-name><tp:taxon-name-part taxon-name-part-type="genus" reg="Tremella">T.</tp:taxon-name-part><tp:taxon-name-part taxon-name-part-type="species" reg="samoensis">samoensis</tp:taxon-name-part></tp:taxon-name></italic>. These two species showed 97.6%–97.8% and 93.7%–96.0% sequence identities in the D1/D2 domain and ITS region, respectively. Basidia in <italic><tp:taxon-name><tp:taxon-name-part taxon-name-part-type="genus" reg="Tremella">T.</tp:taxon-name-part><tp:taxon-name-part taxon-name-part-type="species" reg="erythrina">erythrina</tp:taxon-name-part></tp:taxon-name></italic> are larger than those of <italic><tp:taxon-name><tp:taxon-name-part taxon-name-part-type="genus" reg="Tremella">T.</tp:taxon-name-part><tp:taxon-name-part taxon-name-part-type="species" reg="samoensis">samoensis</tp:taxon-name-part></tp:taxon-name></italic> (12.0–18.0 μm × 13.0–19.0 μm in <italic><tp:taxon-name><tp:taxon-name-part taxon-name-part-type="genus" reg="Tremella">T.</tp:taxon-name-part><tp:taxon-name-part taxon-name-part-type="species" reg="erythrina">erythrina</tp:taxon-name-part></tp:taxon-name></italic> vs 12.0–18.0 μm × 8.0–12.0 μm in <italic><tp:taxon-name><tp:taxon-name-part taxon-name-part-type="genus" reg="Tremella">T.</tp:taxon-name-part><tp:taxon-name-part taxon-name-part-type="species" reg="samoensis">samoensis</tp:taxon-name-part></tp:taxon-name></italic>) (<xref ref-type="bibr" rid="B13">Chen 1998</xref>; <xref ref-type="bibr" rid="B29">Malysheva et al. 2015</xref>). Moreover, hyphidia are present and located in the hymenial structure and derived from the same generative hyphae with basidia in <italic><tp:taxon-name><tp:taxon-name-part taxon-name-part-type="genus" reg="Tremella">T.</tp:taxon-name-part><tp:taxon-name-part taxon-name-part-type="species" reg="erythrina">erythrina</tp:taxon-name-part></tp:taxon-name></italic>, whereas hyphidia are lacking in <italic><tp:taxon-name><tp:taxon-name-part taxon-name-part-type="genus" reg="Tremella">T.</tp:taxon-name-part><tp:taxon-name-part taxon-name-part-type="species" reg="samoensis">samoensis</tp:taxon-name-part></tp:taxon-name></italic> (<xref ref-type="bibr" rid="B13">Chen 1998</xref>; <xref ref-type="bibr" rid="B29">Malysheva et al. 2015</xref>).</p></tp:treatment-sec><tp:treatment-sec><!--Section generated to contain objects referenced in tp:taxon-treatment.--><fig id="F3" position="float" orientation="portrait"><label>Figure 3.</label><caption><p>Macromorphology of <italic><tp:taxon-name><tp:taxon-name-part taxon-name-part-type="genus" reg="Tremella">Tremella</tp:taxon-name-part></tp:taxon-name></italic> basidiomata. <bold>A</bold><italic><tp:taxon-name><tp:taxon-name-part taxon-name-part-type="genus" reg="Tremella">T.</tp:taxon-name-part><tp:taxon-name-part taxon-name-part-type="species" reg="cheejenii">cheejenii</tp:taxon-name-part></tp:taxon-name></italic><bold>B</bold><italic><tp:taxon-name><tp:taxon-name-part taxon-name-part-type="genus" reg="Tremella">T.</tp:taxon-name-part><tp:taxon-name-part taxon-name-part-type="species" reg="erythrina">erythrina</tp:taxon-name-part></tp:taxon-name></italic> C <italic><tp:taxon-name><tp:taxon-name-part taxon-name-part-type="genus" reg="Tremella">T.</tp:taxon-name-part><tp:taxon-name-part taxon-name-part-type="species" reg="salmonea">salmonea</tp:taxon-name-part></tp:taxon-name></italic>. Scale bars: 1 cm.</p></caption><graphic xmlns:xlink="http://www.w3.org/1999/xlink" xlink:href="mycokeys-47-075-g003.jpg" position="float" orientation="portrait" xlink:type="simple" id="oo_267899.jpg"/></fig></tp:treatment-sec><ref-list><ref id="B13"><mixed-citation xmlns:xlink="http://www.w3.org/1999/xlink" xlink:type="simple"><person-group><name name-style="western"><surname>Chen</surname><given-names>CJ</given-names></name></person-group> (<year>1998</year>) <article-title>Morphological and molecular studies in the genus <italic><tp:taxon-name><tp:taxon-name-part taxon-name-part-type="genus">Tremella</tp:taxon-name-part></tp:taxon-name></italic>.</article-title><source>Bibliotheca Mycologica</source><volume>174</volume>: <fpage>1</fpage>–<lpage>225</lpage>.</mixed-citation></ref><ref id="B29"><mixed-citation xmlns:xlink="http://www.w3.org/1999/xlink" xlink:type="simple"><person-group><name name-style="western"><surname>Malysheva</surname><given-names>VF</given-names></name><name name-style="western"><surname>Malysheva</surname><given-names>EF</given-names></name><name name-style="western"><surname>Bulakh</surname><given-names>EM</given-names></name></person-group> (<year>2015</year>) <article-title>The genus <italic><tp:taxon-name><tp:taxon-name-part taxon-name-part-type="genus">Tremella</tp:taxon-name-part></tp:taxon-name></italic> (<tp:taxon-name><tp:taxon-name-part taxon-name-part-type="order">Tremellales</tp:taxon-name-part></tp:taxon-name>, <tp:taxon-name><tp:taxon-name-part taxon-name-part-type="phylum">Basidiomycota</tp:taxon-name-part></tp:taxon-name>) in Russia with description of two new species and proposal of one nomenclatural combination.</article-title><source>Phytotaxa</source><volume>238</volume>: <fpage>40</fpage>–<lpage>70</lpage>. <ext-link xlink:type="simple" ext-link-type="doi" xlink:href="10.11646/phytotaxa.238.1.2">https://doi.org/10.11646/phytotaxa.238.1.2</ext-link></mixed-citation></ref></ref-list></tp:taxon-treatment>
