# Supplementary material for: Four new species of Tremella (Tremellales, Basidiomycota) based on morphology and DNA sequence data
Source: MycoKeys. 2019 Feb 27;(47):75–95. doi: 10.3897/mycokeys.47.29180 (PMC6403202; doi:10.3897/mycokeys.47.29180)
Supplement: XML Treatment for Tremella salmonea [file mycokeys.47.29180-treatment4.xml]

<!DOCTYPE tp:taxon-treatment
  PUBLIC "-//TaxonX//DTD Taxonomic Treatment Publishing DTD v0 20100105//EN" "tax-treatment-NSO.dtd">
<tp:taxon-treatment xmlns:tp="http://www.plazi.org/taxpub"><tp:treatment-meta><kwd-group><label>Taxon classification</label><kwd><named-content xmlns:xlink="http://www.w3.org/1999/xlink" content-type="kingdom">Fungi</named-content></kwd><kwd><named-content xmlns:xlink="http://www.w3.org/1999/xlink" content-type="order">Tremellales</named-content></kwd><kwd><named-content xmlns:xlink="http://www.w3.org/1999/xlink" content-type="family">Tremellaceae</named-content></kwd></kwd-group><mixed-citation publication-type="journal"><person-group><name><surname>Zhao</surname><given-names>Ying</given-names></name><name><surname>Liu</surname><given-names>Xin-zhan</given-names></name><name><surname>Bai</surname><given-names>Feng-yan</given-names></name></person-group><article-title>Four new species of <italic><tp:taxon-name><tp:taxon-name-part taxon-name-part-type="genus" reg="Tremella">Tremella</tp:taxon-name-part></tp:taxon-name></italic> (<tp:taxon-name><tp:taxon-name-part taxon-name-part-type="order">Tremellales</tp:taxon-name-part></tp:taxon-name>, <tp:taxon-name><tp:taxon-name-part taxon-name-part-type="phylum">Basidiomycota</tp:taxon-name-part></tp:taxon-name>) based on morphology and DNA sequence data</article-title><source>MycoKeys</source><day>27</day><month>2</month><year>2019</year><volume>2019</volume><issue>47</issue><fpage>75</fpage><lpage>95</lpage><pub-id pub-id-type="doi">10.3897/mycokeys.47.29180</pub-id></mixed-citation></tp:treatment-meta><tp:nomenclature><tp:taxon-name>
              <tp:taxon-name-part taxon-name-part-type="genus" reg="Tremella">Tremella</tp:taxon-name-part>
              <tp:taxon-name-part taxon-name-part-type="species" reg="salmonea">salmonea</tp:taxon-name-part>
              <object-id xmlns:xlink="http://www.w3.org/1999/xlink" content-type="mycobank" xlink:type="simple">MycoBank: MB827188</object-id>
            </tp:taxon-name><tp:taxon-authority>X.Z. Liu &amp; F.Y. Bai</tp:taxon-authority><tp:taxon-status xmlns:xlink="http://www.w3.org/1999/xlink" xlink:type="simple">sp. nov.</tp:taxon-status><xref ref-type="fig" rid="F3">Figures 3</xref><xref ref-type="fig" rid="F6">, 6</xref><!--PageBreak --></tp:nomenclature><tp:treatment-sec sec-type="material" id="SECID0ENEBI"><title>Type.</title><p>CHINA. Guangxi Province, Hechi city, Luocheng county, Jiuwan Mountain National Nature Reserve, <named-content xmlns:xlink="http://www.w3.org/1999/xlink" content-type="dwc:verbatimCoordinates" xlink:type="simple"><named-content content-type="geo-json" specific-use="{&#34;type&#34;:&#34;Point&#34;,&#34;coordinates&#34;:[108.800000,25.316667]}" id="NCID0EWEBI" xlink:type="simple">108°48'E, 25°19'N</named-content></named-content>, G.J. Li, H.S. Ma, Z.L. Lin &amp; M.Z. Zhang, 7 August 2017, GX20172637 (HMAS 279588).</p></tp:treatment-sec><tp:treatment-sec sec-type="etymology" id="SECID0E2EBI"><title>Etymology.</title><p><italic>Salmonea</italic> refers to the colour of the basidioma.</p><!--PageBreak --></tp:treatment-sec><tp:treatment-sec sec-type="description" id="SECID0EJFBI"><title>Description.</title><p>Basidiomata small, gyrose to cerebriform, 0.6–1.0 cm in diameter, firm gelatinous and thick, pale orange when fresh, yellow orange when dry, flat on the substrate. Hyphae smooth, thin-walled, slender, 2.0–3.5 μm in diameter, often with clamp connections. Haustoria rare, small, globose or subglobose, 2.0–4.0 μm in diameter, with single hyphae. Hyphidia rare, smooth, thin-walled, 2.0–4.0 μm, branched. Probasidial initials mostly subglobose to globose, sometimes broadly ellipsoid. Basidia, when mature, subglobose to globose, four-celled, occasionally two-celled, thin-walled, 31.0–38.0 μm × 29.0–37.0 μm, with longitudinally cruciate-septate, without stalk-like base; sterigmata up to 110.0 μm long, not swollen at apex. Basidiospores globose to subglobose, 16.0–22.0 μm × 15–20.0 μm, L = 18.3 ± 1.3 μm, W = 17.8 ± 1.4 μm, Q = 0.9–1.3 (<italic>n</italic> = 25), with a distinct apiculus. Conidia present, ellipsoid, fusiform to cylindrical, 8.0–17.0 μm × 2.0–5.0 μm, L = 10.7 ± 2.2 μm, W = 3.5 ± 0.5 μm, Q = 2–5.8 (<italic>n</italic> = 40), hyaline, clamped, arranged in cluster. Terminally and laterally swollen cells appearing abundant in the subhymenium, citriniform, pyriform or broadly ellipsoid, 9.0–20.0 μm × 5.6–13.0 μm, L = 14.2 ± 2.8 μm, W = 8.8 ± 1.8 μm, Q = 1.1–2.8 (<italic>n</italic> = 40).</p><fig id="F6" position="float" orientation="portrait"><label>Figure 6.</label><caption><p>Microscopic structure of <italic><tp:taxon-name><tp:taxon-name-part taxon-name-part-type="genus" reg="Tremella">Tremella</tp:taxon-name-part><tp:taxon-name-part taxon-name-part-type="species" reg="salmonea">salmonea</tp:taxon-name-part></tp:taxon-name></italic> (HMAS 279588). <bold>A</bold> Section through hymenium <bold>B</bold> Hyphae from context <bold>C</bold> Swollen cells <bold>D</bold> Conidia in cluster <bold>E–G</bold> Mature basidia <bold>H–M</bold> Basidiospres. Scale bars: 10 μm (<bold>A–M</bold>).</p></caption><graphic xmlns:xlink="http://www.w3.org/1999/xlink" xlink:href="mycokeys-47-075-g006.jpg" position="float" orientation="portrait" xlink:type="simple" id="oo_267902.jpg"/></fig></tp:treatment-sec><tp:treatment-sec sec-type="habitat" id="SECID0E2GBI"><title>Habitat.</title><p>On wood of deciduous tree, in forest dominated by <tp:taxon-name><tp:taxon-name-part taxon-name-part-type="family">Rosaceae</tp:taxon-name-part></tp:taxon-name>, <tp:taxon-name><tp:taxon-name-part taxon-name-part-type="family">Moraceae</tp:taxon-name-part></tp:taxon-name>, <tp:taxon-name><tp:taxon-name-part taxon-name-part-type="family">Lauraceae</tp:taxon-name-part></tp:taxon-name>, and <tp:taxon-name><tp:taxon-name-part taxon-name-part-type="family">Theaceae</tp:taxon-name-part></tp:taxon-name>.</p></tp:treatment-sec><tp:treatment-sec sec-type="notes" id="SECID0EVHBI"><title>Notes.</title><p>Only one specimen representing <italic><tp:taxon-name><tp:taxon-name-part taxon-name-part-type="genus" reg="Tremella">T.</tp:taxon-name-part><tp:taxon-name-part taxon-name-part-type="species" reg="salmonea">salmonea</tp:taxon-name-part></tp:taxon-name></italic> formed a distinct clade closely related to <italic><tp:taxon-name><tp:taxon-name-part taxon-name-part-type="genus" reg="Tremella">T.</tp:taxon-name-part><tp:taxon-name-part taxon-name-part-type="species" reg="taiwanensis">taiwanensis</tp:taxon-name-part></tp:taxon-name></italic> with 96.8%–98.3% sequence identities in D1/D2 domain and 95.4%–96.6% in ITS region, respectively. The affinity of <italic><tp:taxon-name><tp:taxon-name-part taxon-name-part-type="genus" reg="Tremella">T.</tp:taxon-name-part><tp:taxon-name-part taxon-name-part-type="species" reg="salmonea">salmonea</tp:taxon-name-part></tp:taxon-name></italic> to <italic><tp:taxon-name><tp:taxon-name-part taxon-name-part-type="genus" reg="Tremella">T.</tp:taxon-name-part><tp:taxon-name-part taxon-name-part-type="species" reg="taiwanensis">taiwanensis</tp:taxon-name-part></tp:taxon-name></italic><!--PageBreak -->lacked high support by the coalescent-based method (Fig. <xref ref-type="fig" rid="F1">1</xref>). <italic><tp:taxon-name><tp:taxon-name-part taxon-name-part-type="genus" reg="Tremella">Tremella</tp:taxon-name-part><tp:taxon-name-part taxon-name-part-type="species" reg="salmonea">salmonea</tp:taxon-name-part></tp:taxon-name></italic> differs from <italic><tp:taxon-name><tp:taxon-name-part taxon-name-part-type="genus" reg="Tremella">T.</tp:taxon-name-part><tp:taxon-name-part taxon-name-part-type="species" reg="taiwanensis">taiwanensis</tp:taxon-name-part></tp:taxon-name></italic> in its larger basidia (31.0–38.0 μm × 29.0–37.0 μm in <italic><tp:taxon-name><tp:taxon-name-part taxon-name-part-type="genus" reg="Tremella">T.</tp:taxon-name-part><tp:taxon-name-part taxon-name-part-type="species" reg="salmonea">salmonea</tp:taxon-name-part></tp:taxon-name></italic> vs 23.0–29.0 μm × 22.0–27.0 μm in <italic><tp:taxon-name><tp:taxon-name-part taxon-name-part-type="genus" reg="Tremella">T.</tp:taxon-name-part><tp:taxon-name-part taxon-name-part-type="species" reg="taiwanensis">taiwanensis</tp:taxon-name-part></tp:taxon-name></italic>) and basidiospores (16.0–22.0 μm × 15.0–20.0 μm in <italic><tp:taxon-name><tp:taxon-name-part taxon-name-part-type="genus" reg="Tremella">T.</tp:taxon-name-part><tp:taxon-name-part taxon-name-part-type="species" reg="salmonea">salmonea</tp:taxon-name-part></tp:taxon-name></italic> vs 14.0–18.0 μm ×14.0–20.0 μm in <italic><tp:taxon-name><tp:taxon-name-part taxon-name-part-type="genus" reg="Tremella">T.</tp:taxon-name-part><tp:taxon-name-part taxon-name-part-type="species" reg="taiwanensis">taiwanensis</tp:taxon-name-part></tp:taxon-name></italic>). In addition, hyphae-like conidiogenous cells and dikaryotic conidia were observed in <italic><tp:taxon-name><tp:taxon-name-part taxon-name-part-type="genus" reg="Tremella">T.</tp:taxon-name-part><tp:taxon-name-part taxon-name-part-type="species" reg="salmonea">salmonea</tp:taxon-name-part></tp:taxon-name></italic> compared to monokaryotic conidia produced from apex of sterigmata (<xref ref-type="bibr" rid="B13">Chen 1998</xref>). Swollen cells were located in the hymenium in <italic><tp:taxon-name><tp:taxon-name-part taxon-name-part-type="genus" reg="Tremella">T.</tp:taxon-name-part><tp:taxon-name-part taxon-name-part-type="species" reg="salmonea">salmonea</tp:taxon-name-part></tp:taxon-name></italic> whereas they were absent in <italic><tp:taxon-name><tp:taxon-name-part taxon-name-part-type="genus" reg="Tremella">T.</tp:taxon-name-part><tp:taxon-name-part taxon-name-part-type="species" reg="taiwanensis">taiwanensis</tp:taxon-name-part></tp:taxon-name></italic> (<xref ref-type="bibr" rid="B13">Chen 1998</xref>).</p></tp:treatment-sec><tp:treatment-sec><!--Section generated to contain objects referenced in tp:taxon-treatment.--><fig id="F3" position="float" orientation="portrait"><label>Figure 3.</label><caption><p>Macromorphology of <italic><tp:taxon-name><tp:taxon-name-part taxon-name-part-type="genus" reg="Tremella">Tremella</tp:taxon-name-part></tp:taxon-name></italic> basidiomata. <bold>A</bold><italic><tp:taxon-name><tp:taxon-name-part taxon-name-part-type="genus" reg="Tremella">T.</tp:taxon-name-part><tp:taxon-name-part taxon-name-part-type="species" reg="cheejenii">cheejenii</tp:taxon-name-part></tp:taxon-name></italic><bold>B</bold><italic><tp:taxon-name><tp:taxon-name-part taxon-name-part-type="genus" reg="Tremella">T.</tp:taxon-name-part><tp:taxon-name-part taxon-name-part-type="species" reg="erythrina">erythrina</tp:taxon-name-part></tp:taxon-name></italic> C <italic><tp:taxon-name><tp:taxon-name-part taxon-name-part-type="genus" reg="Tremella">T.</tp:taxon-name-part><tp:taxon-name-part taxon-name-part-type="species" reg="salmonea">salmonea</tp:taxon-name-part></tp:taxon-name></italic>. Scale bars: 1 cm.</p></caption><graphic xmlns:xlink="http://www.w3.org/1999/xlink" xlink:href="mycokeys-47-075-g003.jpg" position="float" orientation="portrait" xlink:type="simple" id="oo_267899.jpg"/></fig><fig id="F1" position="float" orientation="portrait"><label>Figure 1.</label><caption><p>The maximum likelihood tree of the novel species and related taxa in <italic><tp:taxon-name><tp:taxon-name-part taxon-name-part-type="genus" reg="Tremella">Tremella</tp:taxon-name-part></tp:taxon-name></italic> sensu stricto based on the combined sequences of the nuc rDNA ITS region and nuc 28S rDNA D1/D2 domain. Bootstrap supports (<abbrev xmlns:xlink="http://www.w3.org/1999/xlink" xlink:title="bootstrap values" id="ABBRID0ECBAI" xlink:type="simple">BP</abbrev>) (&gt; 50%) of maximum likelihood method and Bayesian posterior probability (<abbrev xmlns:xlink="http://www.w3.org/1999/xlink" xlink:title="Bayesian posterior probabilities" id="ABBRID0EGBAI" xlink:type="simple">BPP</abbrev>) values (&gt; 0.9) are shown at each node. Note: ns, not supported (<abbrev xmlns:xlink="http://www.w3.org/1999/xlink" xlink:title="bootstrap values" id="ABBRID0EKBAI" xlink:type="simple">BP</abbrev> &lt; 50% or <abbrev xmlns:xlink="http://www.w3.org/1999/xlink" xlink:title="posterior probabilities" id="ABBRID0EOBAI" xlink:type="simple">PP</abbrev> &lt; 0.9); nm, not monophyletic.</p></caption><graphic xmlns:xlink="http://www.w3.org/1999/xlink" xlink:href="mycokeys-47-075-g001.jpg" position="float" orientation="portrait" xlink:type="simple" id="oo_267897.jpg"/></fig></tp:treatment-sec><ref-list><ref id="B13"><mixed-citation xmlns:xlink="http://www.w3.org/1999/xlink" xlink:type="simple"><person-group><name name-style="western"><surname>Chen</surname><given-names>CJ</given-names></name></person-group> (<year>1998</year>) <article-title>Morphological and molecular studies in the genus <italic><tp:taxon-name><tp:taxon-name-part taxon-name-part-type="genus">Tremella</tp:taxon-name-part></tp:taxon-name></italic>.</article-title><source>Bibliotheca Mycologica</source><volume>174</volume>: <fpage>1</fpage>–<lpage>225</lpage>.</mixed-citation></ref></ref-list></tp:taxon-treatment>
