# Supplementary material for: Four new species of Tremella (Tremellales, Basidiomycota) based on morphology and DNA sequence data
Source: MycoKeys. 2019 Feb 27;(47):75–95. doi: 10.3897/mycokeys.47.29180 (PMC6403202; doi:10.3897/mycokeys.47.29180)
Supplement: Supplementary material 1 [file mycokeys-47-075-s002.fas]

>Tremella_mesenterica_CBS6973
cacgcacagacataggtcgagaacgt-atgcatcttaaaatgaaaactttcaacaacggatctcttggctctcgcatcgatgaaggacgcagcgaaatgcgataagtaatgtgaattgcagtattcagtgaatcatcgaacctttgaacgcaccttgcgccccttggaattccgtcgggcatgcctgtctgagtgtcatggcctgtctgagtgtcatgtggacttcgaccccgagggttat--tcccccggggccggacttgggcgccggcccgcctcaaatgcatcagcgg-----gacggacgtcataagcaccg----tccgtgtcccgcccacagaacacccacttgtaactctgacctcagatagcgaaccgggaagagctcaaatttgaaatctggcgtcccacgggcgtccgagttgtaatctgcagaggcgtcttccgccccggaccgcgtccaagtcttggaacagatcaaagagggtgacaatcccgtgcttgacgcgacccccggtgctatgtgatgcgacctcaaagagtcgagttgtttgggaatgcagctcaaaacgggtggtaaattccatctaaggctaaatattggcgagagaccgatagcgaacaagtaccgtgagggaaagatgaaaagcactttggaaagagagttaaacagtacgtgaaattgttggaagggaaacgattgaagtcagtcgtgtccgaggggttcagccggtcctgccggtgcactcccctcggacgggtcaacatcggttctgtccggcggacaagggcaggggaacgtggcaccctcgggtgtgttatagccccccgtcgcatacgtcggtcgggaccgaggatcgcagctcgccctcggccggggttcgcccacgtccgagcttag
>Tremella_mesenterica_FO24610
cacgcacagacataggtcaagaacgt-atgcatcttaaaatgaaaactttcaacaacggatctcttggctctcgcatcgatgaaggacgcagcgaaatgcgataagtaatgtgaattgcagtattcagtgaatcatcgaacctttgaacgcaccttgcgcccgttggaattccgtcgggcatgcctgtctgagtgtcatggcctgtctgagtgtcatgtggacttcgaccccgagggttat--tcccccggggccggacttgggcgccggcccgcctcaaatgcatcagcgg-----gacggacgtcataagcaccg----tccgtgtcccgcccacagaacacccactcgtaactctgacctcagatagcgaaccgggaagagctcaaatttgaaatctggcgtcctacgggcgtccgagttgtaatctgcagaggcgtcttccgccccggaccgggtccaagtcttggaacagatcaaagagggtgacaatcccgtgcttgacgcgacccccggtgctatgtgatgcgacctcaaagagtcgagttgtttgggaatgcagctcaaaacgggtggtaaattccatctaaggctaaatattggcgagagaccgatagcgaacaagtaccgtgagggaaagatgaaaagcactttggaaagagagttaaacagtacgtgaaattgttggaagggaaacgattgaagtcagtcgtgtccgaggggttcagccggtcctgccggtgcactcccctcggacgggtcaacatcggttctgtccggcggacaagggcaggggaaagtggcaccttcgggtgtgttatagccccccgtcgcatacgtcggtcgggaccgaggatcgcagctcgccctcggccggggttcgcccacgtccgagcttag
>Tremella_mesenterica_CCJ1040
cacgcacagacataggtcaagaacgt-atgcatcttaaaatgaaaactttcaacaacggatctcttggctctcgcatcgatgaaggacgcagcgaaatgcgataagtaatgtgaattgcagtattcagtgaatcatcgaacctttgaacgcaccttgcgccccttggaattccgtcgggcatgcctgtctgagtgtcatggcctgtctgagtgtcatgtggacttcgaccccgagggttat--tcccccggggccggacttgggcgccggcccgcctcaaatgcatcagcgg-----gacggacgtcataagcaccg----tccgtgtcccgcccacagaacacccacttgtagctctgacctcagatagcgaaccgggaagagctcaaatttgaaatctggcgtcccacgggcgtccgagttgtaatctgcagaggcgtcttccgccccggaccgcgtccaagtcttggaacagatcaaagagggtgacaatcccgtgcttgacgcgacccccggtgctatgtgatgcgacctcaaagagtcgagttgtttgggaatgcagctcaaaacgggtggtaaattccatctaaggctaaatattggcgagagaccgatagcgaacaagtaccgtgagggaaagatgaaaagcactttggaaagagagttaaacagtacgtgaaattgttggaagggaaacgattgaagtcagtcgtgtccgaggggttcagccggtcctgccggtgcactcccctcggacgggtcaacatcggttctgtccggcggacaagggcaggggaacgtggcaccctcgggtgtgttatagccccccgtcgcatacgtcggtcgggaccgaggatcgcagctcgccctcggccggggttcgctcacgtccgagcttag
>Tremella_mesenterica_AM29
cacgcacagacawaggtcgagaacgt-atgcatcttaaaatgaaaactttcaacaacggatctcttggctctcgcatcgatgaaggacgcagcgaaatgcgataagtaatgtgaattgcagtattcagtgaatcatcgaacctttgaacgcaccttgcgccccttggaattccgtcgggcatgcctgtctgagtgtcatggcctgtctgagtgtcatgtggacttcgaccccgagggttat--tcccccggggccggacttgggcgccggcccgcctcaaatgcatcagcgg-----gayggacgtcataagcaccg----tccgtgtcccgcccacagaacacccacttgtaactct----------agcgaaccgggaagagctcaaatttgaaatctggcgtcccacgggcgtccgagttgtaatctgcagaggcgtcttccgccccggaccgcgtccaagtcttggaacagatcaaagagggtgacaatcccgtgcttgacgygacccccggtgctatgtgatgcgacctcaaagagtcgagttgtttgggaatgcagctcaaaacgggtggtaaattccatctaaggctaaatattggcgagagaccgatagcgaacaagtaccgtgagggaaagatgaaaagcactttggaaagagagttaaacagtacgtgaaattgttggaagggaaacgattgaagtcagtcgtgtccgaggggttcagccggtcctgccggtgcactcccctcggacgggtcaacatcggttctgkccggcggacaagggcaggggaacgtggcaccctcgggtgtgttatagccccccgtcgcatacgtcggtcgggaccgaggatcgcagctcgccctcggccggggttcgcccacgtccgagcttag
>Tremella_tropica_CCJ1355
caggcacagacattggtaaagaacgt-atgcatcttaatgaaa-aactttcaacaacggatctcttggctctcgcatcgatgaaggacgcagcgaaatgcgataagtaatgtgaattgcagtattcagtgaatcatcgaacctttgaacgcaccttgcgccccttggaattccgtcgggcatgcctgtctgagtgtcatggcctgtctgagtgtcatgtggacttcgaccccgagggttat--ccctccggggccggacttgggcgccggcccgcctgaaatgcatcagcgg-----gaca-acgtcgtaagcaccg----tccgtgtcccgcccagagaacaccttttcgtgactctgacctcagatagcgaaccgggaagagctcaaatttgaaatctggcgtccgacgggtgtccgagttgtaatctgcagaggcgtcttccgcgccggaccgcgtccaagtcttggaacagatcaaagagggtgacaatcccgtgcttgacgcgacccccggtgctgtgtgatgcgacctcaaagagtcgagttgtttgggaatgcagctccaaacgggtggtaaattccatctaaggctaaatattggcgagagaccgatagcgaacaagtaccgtgagggaaagatgaaaagcactttggaaagagagttaaacagtacgtgaaattgttgaaagggaaacgattgaagtcagtcgtgtccgaggggttcagccggtcctgccggtgcactcccctcggacgggtcaacatcggttccgtccgacggacaagggagggggaacgtggcaccctcgggtgtgttatagccccccgccgcatacgtcggtcgggaccgaggatcgcagctcgccctcggccggggttcgcccacgtccgagcttag
>Tremella_tropica_CBS8483
cacgcacagacattggtaaagaacgt-atgcatcttaatgaaa-aactttcaacaacggatctcttggctctcgcatcgatgaaggacgcagcgaaatgcgataagtaatgtgaattgcagtattcagtgaatcatcgaacctttgaacgcaccttgcgccccttggaattccgtcgggcatgcctgtctgagtgtcatggcctgtctgagtgtcatgtggacttcgaccccgagggttat--ccctccggggccggacttgggcgccggcccgcctgaaatgcatcagcgg-----gaca-acgtcgtaagcaccg----tccgtgtcccgcccagagaacacct----------------------agcgaaccgggaagagctcaaatttgaaatctggcgtccgacgggcgtccgagttgtaatctgcagaggcgtcttccgcgccggaccgcgtccaagtcttggaacagatcaaagagggtgacaatcccgtgcttgacgcgacccccggtgctgtgtgatgcgacctcaaagagtcgagttgtttgggaatgcagctcaaaacgggtggtaaattccatctaaggctaaatattggcgagagaccgatagcgaacaagtaccgtgagggaaagatgaaaagcactttggaaagagagttaaacagtacgtgaaattgttgaaagggaaacgattgaagtcagtcgtgtccgaggggttcagccggtcctgccggtgcactcccctcggacgggtcaacatcggttccgtccgacggacaagggagggggaacgtggcaccctcgggtgtgttatagccccccgccgcatacgtcggtcgggaccgaggatcgcagctcgccctcggccggggttcgcccacgtccgagcttag
>Tremella_tropica_CBS8486
cacgcacagacattggtaaagaacgt-atgcatcttaatgaaa-aactttcaacaacggatctcttggctctcgcatcgatgaaggacgcagcgaaatgcgataagtaatgtgaattgcagtattcagtgaatcatcgaacctttgaacgcaccttgcgccccttggaattccgtcgggcatgcctgtctgagtgtcatggcctgtctgagtgtcatgtggacttcgaccccgagggttat--ccctccggggccggacttgggcgccggcccgcctgaaatgcatcagcgg-----gaca-acgtcgtaagcaccg----tccgtgtcccgcccagagaaca-------------------------agcgaaccgggaagagctcaaatttgaaatctggcgtccgacgggcgtccgagttgtaatctgcagaggcgtcttccgcgccggaccgcgtccaagtcttggaacagatcaaagagggtgacaatcccgtgcttgacgcgacccccggtgctgtgtgatgcgacctcaaagagtcgagttgtttgggaatgcagctcaaaacgggtggtaaattccatctaaggctaaatattggcgagagaccgatagcgaacaagtaccgtgagggaaagatgaaaagcactttggaaagagagttaaacagtacgtgaaattgttgaaagggaaacgattgaagtcagtcgtgtccgaggggttcagccggtcctgccggtgcactcccctcggacgggtcaacatcggttccgtccgacggacaagggagggggaacgtggcaccctcgggtgtgttatagccccccgccgcatacgtcggtcgggaccgaggatcgcagctcgccctcggccgggg-tcgcccacgt----------
>Tremella_brasiliensis_CBS6966
cacgcacaatttaaagtcccgaacgt-gatgacattaacaatgaaactttcaacaacggatctcttggctctcgcatcgatgaagaacgcagcgaaacgcgatatgtaatgtgaattgcagaattcagtgaatcatcgaatctttgaacgcaccttgcgccttctggtattccggaaggcatgcctgtttgagtgtcatggcctgtttgagtgtcatgtggaatcgacccgccgggtttcc----ggcgtggatcggacttgggcgctggctcgcctcaaacgtgttagcgggttcaa---gacgtcataagtctcg----tccagggcccgctcacagaacccactcttttgactctgacctcaaatagcgaacagggaagagctcaaatttgaaatctggcgtcctcagggcgtccgagttgtaatctgcagaggcgtcttccgcgccggtccgcgtccaagtcttggaacagatcaaagagggtgacaatcccgtgcttgacgcgaccgccggtgctatgtgatacgtcctcaaagagtcgagttgtttgggaatgcagctcaaaacgggtggtaaattccatctaaggctaaatattggcgagagaccgatagcgaacaagtaccgtgagggaaagatgaaaagcactttggaaagagagttaaacagtacgtgaaattgttgaaagggaaacgattgaagtcagtcgtgtccgaggggttcagccggtcccgccggtgcactcccctcggacgggtcaacatcggttccgaccgacggataagggagggggaacgtggca-cttcgggtgtgttatagccccccgtcgcatacgtcggacgggaccgaggaacgcagctcgccctcggccggggttcgcccacgtccgagcttag
>Tremella_brasiliensis_CBS8231
cacgcacaatttaaagtcccgaacgt-gatgacattaacaatgaaactttcaacaacggatctcttggctctcgcatcgatgaagaacgcagcgaaacgcgatatgtaatgtgaattgcagaattcagtgaatcatcgaatctttgaacgcaccttgcgccttctggtattccggaaggcatgcctgtttgagtgtcatggcctgtttgagtgtcatgtggaatcgacccgccgggtttcc----ggcgtggatcggacttgggcgctggctcgcctcaaacgcgttagcgggttcaa---gacgtcataagtctcg----tccagggcccgctcacagaacccactcttttgactct----------agcgaacagggaagagctcaaatttgaaatctggcgtcctcagggcgtccgagttgtaatctgcagaggcgtcttccgcgccggtccgcgtccaagtcttggaacagatcaaagagggtgacaatcccgtgcttgacgcgaccgccggtgctatgtgatacgtcctcaaagagtcgagttgtttgggaatgcagctcaaaacgggtggtaaattccatctaaggctaaatattggcgagagaccgatagcgaacaagtaccgtgagggaaagatgaaaagcactttggaaagagagttaaacagtacgtgaaattgttgaaagggaaacgattgaagtcagtcgtgtccgaggggttcagccggtcccgccggtgcactcccctcggacgggtcaacatcggttccgaccgacggataagggagggggaacgtggcaccttcgggtgtgttatagccccccgtcgcatacgtcggacgggaccgaggaacgcagctcgccctcggccggggttcgcccacgtccgagcttag
>Tremella_cerebriformis_LERUS_296436
cacacacacacgcatgtaacgaacgtcat-aacattaatcagtaaactttcaacaacggatctcttggctctcgcatcgatgaaggacgcagcgaaatgcgataagtaatgtgaattgcagaactcagtgaatcatcgaatctttgaacgcaccttgcgccctctggtattccggagggcatgcctgtttgagtgtcatggcctgtttgagtgtcatgtggactcaaccccgaggttt-------ctcgggtgttggacttgggcgttggctcgcctcaaatgcgttagcggtccggtgtt-------taagtaccg-------tcggcccgctcataycaccat--ctttgacttctggcctcaaat----------------------------------------------------------------------------------------------------------------------------------------------------------------------------------------------------------------------------------------------------------------------------------------------------------------------------------------------------------------------------------------------------------------------------------------------------------------------------------------------------------------------------------------------------
>Tremella_cerebriformis_LERUS_303455
cacacacacatgcatgtaacgaacgtcat-aacattaatcagtaaactttcaacaacggatctcttggctctcgcatcgatgaaggacgcagcgaaatgcgataagtaatgtgaattgcagaactcagtgaatcatcgaatctttgaacgcaccttgcgccctctggtattccggagggcatgcctgtttgagtgtcatggcctgtttgagtgtcatgtggactcaaccccgaggttt-------cttgggtgttggacttgggtgttggctcgcctcaaatgcgttagtggtccggtgtt-------taagtaccg-------tcggcccgctcatacaaccatc-ttttgacttctggcctcaaat----------------------------------------------------------------------------------------------------------------------------------------------------------------------------------------------------------------------------------------------------------------------------------------------------------------------------------------------------------------------------------------------------------------------------------------------------------------------------------------------------------------------------------------------------
>Tremella_cerebriformis_VLA_M11693
cacacacacacgcatgtaacgaacgtcat-aacattaatcagtaaactttcaacaacggatctcttggctctcgcatcgatgaaggacgcagcgaaatgcgataagtaatgtgaattgcagaactcagtgaatcatcgaatctttgaacgcaccttgcgccctctggtattccggagggcatgcctgtttgagtgtcatggcctgtttgagtgtcatgtggactcaaccccgaggttt-------ctcgggtgttggacttgggcgttggctcgcctcaaatgcgttagcggtccggtgtt-------taagtaccg-------tcggcccgctcatacaaccat--ctttgacttctggcctcaaatagcganccgggaagagctcaaatttg-aatctggcgtntcc--ggcgtccgagttgtaatctacagaggcgttttcagtgccggtccgcgtccaagtcttggaacagatcaaagagggtgataatcccgtgcttgatgcgaccgccggcgcgctgtgatgcgtcctcgaagagtcgagttgtttgggaatgcagctctaaacgggtggtaaattccatctaaagctaaatattggcgagagaccgatagcgaacaagtaccgtgagggaaagatgaaaagcactttggaaagagagttaaacagcacgtgaaattgttgaaagggaaacgattgaagtcagtcgtgtccgaggggttcagct-------tcggcgtactcccctcggacgggtcaacatcggttctgtccggcggataagggcgggggaaggtggctcttc--ggagtgttatagccccctgtctt--acgtcggaagggaccgaggaacgcagctcgccttcggccggggttcgcccacgtacgagcttag
>Tremella_taiwanensis_CCJ1151
cacacaagcatgcatgtaacgaacgtca--caccttaaccagtaaactttcaacaacggatctcttggctctcgcatcgatgaaggacgcagcgaaatgcgataagtaatgtgaattgcagaactcagtgaatcatcgaatctttgaacgcaccttgcgccctctggtattccggagggcatgcctgtttgagtgtcatggcctgtttgagtgtcatgtagactcaaccccgaggttcctc----ctcggacgttggacttgggcgtcggctcgcctcaaacacgttagcggctcggtgca-------taagtaccg-------tcgggccgcttatcacatc----tcttgacttctgacctcaaatagcgaaccgggaagagctcaaatttgaaatctggcgtctcc--ggcgtccgagttgtaatctacagaggcgtcttcagcgccggtccgtgtccaactcttggaacagatcaaagagggtgataatcccgtgcttgacgcgaccgccggcgcgctgtgatgcgtcctctaagagtcgagttgtttgggaatgcagctctaaacgggtggtaaattccatctaaagctaaatattggcgagagaccgatagcgaacaagtaccgtgagggaaagatgaaaagcactttggaaagagagttaaacagcacgtgaaattgttgaaagggaggcgattgaagtcagtcgtgtccgaggggttcagct-------tcggcgtgctcccctcggacgggtcagcatcggttccgtccggcggacaagggcgggggaaagtggcacttc--ggtgtgttatagcccctcgcttc--tcgtcggaagggaccgaggatcgcagctcgccctcggccggggttcgccctcgtccgagcttag
>Tremella_taiwanensis_CCJ1153
cacacaagcatgcatgtaacgaacgtca--caccttaaccagtaaactttcaacaacggatctcttggctctcgcatcgatgaaggacgcagcgaaatgcgataagtaatgtgaattgcagaactcagtgaatcatcgaatctttgaacgcaccttgcgccctctggtattccggagggcatgcctgtttgagtgtcatggcctgtttgagtgtcatgtagactcaaccccgaggttcctc----ctcggacgttggacttgggcgtcggctcgcctcaaacgcgttagcggctcggtgca-------taagtaccg-------tcgggccgctcaccacatc----tcttgacttctggcctcaaatagcgaacc-ggaagagctcaaatttgaaatc-ggcgtctcc--ggcctccgagttgtaatctacagaggcgtcttcagcgccggtccgcgtccaattcttggaacagatcaaagagggtgataatcccctgcttgacgcgaccgccggcgcgctgtgatgcgtcctctaagagtcgagttgtttgggaatgcagctctaaacgggtggtaaattccatctaaagctaaatattggggagagaccgatagcgaacaagtaccgtgagggaaagatgaaaagcactttggaaagagagttaaacagcacgtgaaattgttgaaagggaaacgattgaagtcagtcgtgtccgaggggttcagct-------ttggcgtactcccctcggacgggtcaacatcggttccgtccggcggacaagggcgggggaaagtggcacttc--ggtgtgttatagcccctcgcttc--acgtcggaagggaccgaggaacgcagctcgccctcggccggggttcgcccacgtccgagcttag
>Tremella_fibulifera_LERUS_303445
cacacaccaaaacttgtcatgaacgtgaatcatcgtaacatcaaaactttcaacaacggatctcttggctctcgcatcgatgaagaacgcagcgaaatgcgataagtaatgtgaattgcagaattcagtgaatcatcgaatctttgaacgcaccttgcgccctttggtattccgaagggcatgcctgtttgagtgtcatggcctgtttgagtgtcatgtagactcaacacccccgggttcc----cggcggtgctggatttgggcgctgcctcgcctcaaacatgttagtggttacgccgggacgttttaagcactcgtctacggtggccctctcacaaagacgcctttttgacttctgacctcaaatagcgaaccgggaagagctcaaatttg-aatcnggcgtccccagggcgtccgagttgtaatctacagaagcgttttccgtgccggaccgcgtccaagtcttggaacagatcgaagagggtgacaatcccgtacttgacacggcccccggtgctatgtgatacgtcttcgacgagtcgagttgtttgggaatgcagctcaaaacgggtggtaaattccatctaaggctaaatattggcgagagaccgatagcgaacaagtaccgtgagggaaagatgaaaagcactttggaaagagagttaaacagtacgtgaaattgttgaaagggaaacgattgaagtcagtcgtgtccgaggggttcagccggtcccgccggtgcattcctctcggacgggtcaacatcggttttgaccggcggagaagggcgtaggaaggtggcaccctcgggtgtgttatagcctctcgtcgcacacgtcggtcgagaccgaggaacgcagctcgccctcggccggggttctcccacgtacgagcttag
>Tremella_resupinata_CCJ1458
cacacacacaaacttgtcgagaacgtcatctattgtaattgaaaaactttcaacaacggatctcttggctctcgcatcgatgaagaacgcagcgaaatgcgataagtaatgtgaattgcagaattcagtgaatcatcgaatctttgaacgcaccttgcgccttttggtattccgaaaggcatgcctgtttgagtgtcatggcctgtttgagtgtcatgtagactcaacccctcgggttttt--cccgggggagttggatttgggcgctgcctcgcctcaaatgtgttagtggtttcacgcagacgttttaagtactcgtcgctcgtggccctctcacaaacccccctctttatactctgacctcaaatagcgaaccgggaatagctcaaatgggaaatctggcgtcatcagggcgcccgagttgtaatccagggaagctttttacacaccggacggagtccaagtctgggaacagatcaaagagggtgacaatcccgtacttgacacggccaccggtgctatgtgatatgttttcaaagagtcgagttgtttgggaatgcagttcaaaacgggtggtaaattccatctaaggctaaatattggtgagagaccgatagcgaacaagtaccgtgagggaaagatgaaaagcactttggaaagagagttaaacagtacgtgaaattgttgaaagggaaacgattgaagtcagtcgtgtccggggggttcagccggttctgccggtgcattcctctcggacgggtcggcatcatttttgaccggcggaaaagggcggaggaaggtggctccctcgggtgtgttatagcctcgcgtcgcgcgcgtcggtcaagaccgaggatcgcggcccgccctcggccggggtttgccctcgtgcgagcttag
>Tremella_lloydiae_candidae_VLA_M11702
cccacacacaaactcgtcatgaacgtcatgtatgataattgaaaaactttcaacaacggatctcttggctctcgcatcgatgaagaacgcagcgaaatgcgataagtaatgtgaattgcagaattcagtgaatcatcgaatctttgaacgcaccttgcgccctctggtattccggagggcatgcctgtttgagtgtcatggcctgtttgagtgtcatgtganctcaacaccaccgggtttc----cggcggcgttggatttgggcgctgcctcgcctcaaaggtgttagtggtcttgcctngacgttttaagcactcgtccccggcggccctctcacaaagccccccattttgactctgacctcaaatagcgaaccgggaanngctcaaatttgaaatctggtg-nntccgggcgtccgagttgtaatctacagaagcgttttccgcgccggtccgcgtccaagtcttggaacagatcgaagagggtgacaatcccgtgcttgatgcgaccgccggtgctatgtgatgcgtcttcgacgagtcgagttgtttgggaatgcagctcaaaacgggtggtaaattccatctaaggctaaatattggcgagagaccgatagcgaacaagtaccgtgagggaaagatgaaaagcactttggaaagagagttaaacagtacgtgaaattgttgaaagggaaacgattgangtcagtcgtgtccgaggggttcagccggtcccgccggtgcactcccctcggacgggtcaacatcggttttgaccggcggaaaagggcggaggaaggtggcaccctcgggtgtgttatagcctcgcgtcgcacacgtcggtggagaccgagggacgcagctcgccctcggccggggttcgcccacgtacgagcttag
>Tremella_lloydiae_candidae_VLA_M11703
cccacacacaaacttgtcacgaacgtcatgtatggtaattgaaaaactttcaacaacggatctcttggctctcgcatcgatgaagaacgcagcgaaatgcgataagtaatgtgaattgcagaattcagtgaatcatcgaatctttgaacgcaccttgcgccctctggtattccggagggcatgcctgtttgagtgtcatggcctgtttgagtgtcatgtgaactcaacaccaccgggtttc----cggcggcgttggatttgggcgctgcctcgcctcaaaggtgttagtggtcttgcctcgacgttttaagcactcgtccccggcggccctctcacaaagccccccattttgactctgacctcaaat---------------------atttgaaatctggtgtnctccgggcgtccgagttgtaatctacagaagcgttttccgcgccggtccgcgtccaagtcttggaacagatcgaagagggtgacaatcccgtgcttgatgcgaccgccggtgctatgtgatgcgtcttcgacgagtcgagttgtttgggaatgcagctcaaaacgggtggtaaattccatctaaggctaaatattggcgagagaccgatagcgaacaagtaccgtgagggaaagatgaaaagcactttggaaagagagttaaacagtacgtgaaattgttgaaagggaaacgattgaagtcagtcgtgtccgaggggttcagccggtcccgccggtgcactcccctcggacgggtcaacatcggttttgaccggcggaaaagggcggaggaaggtggcaccctcgggtgtgttatagcctcgcgtcgcacacgtcggtggagaccgagggacgcagctcgccctcggccggggttcgcccacgtacgagcttag
>Tremella_samoensis_LERUS_262897
caaacacacaaacatgtcccgaacgtgaaccactgtaattttgaaactttcaacaacggatctcttggctctcgcatcgatgaagaacgcagcgaaatgcgataagtaatgtgaattgcagaattcagtgaatcatcgaatctttgaacgcaccttgcgccttttggtattccgaaaggcatgcctgtttgagtgtcatggcctgtttgagtgtcatgcaaactcaacccccctgggtttcgcctgggggacgttggacttgggccctggctggcctcaaatgcgtcagtgggatcgt-cggacgtcgtaagcactcgccggac---ccccgctcacaacaccccttcgttgcactctggcctcaaat----------------------------------------------------------------------------------------------------------------------------------------------------------------------------------------------------------------------------------------------------------------------------------------------------------------------------------------------------------------------------------------------------------------------------------------------------------------------------------------------------------------------------------------------------
>Tremella_samoensis_VLA_M18603
caaacacacaaacatgtcccgaacgtgaaccactgtaattttgaaactttcaacaacggatctcttggctctcgcatcgatgaagaacgcagcgaaatgcgataagtaatgtgaattgcagaattcagtgaatcatcgaatctttgaacgcaccttgcgccttttggtattccgaaaggcatgcctgtttgagtgtcatggcctgtttgagtgtcatgcaaactcaacccccctgggtttcgcctgggggacgttggacttgggccctggctggcctcaaatgcgtcagtgggatcgt-cggacgtcgtaagcactcgccgacc---gcccgctcacaacaccccttcgttgcactctggcctcaaatagcgaaccgggaagagctcaaatttgaaatcnggcgtccca-aggcgcccgagttgtaatctacagaggcgttttccgcgccggtccgcgtccaagtcttggaacagatcgaagagggtgacaatcccgtgcttgacgtgaccgccggtgctatgtgatgcgtcttctaagagtcgagttgtttgggaatgcagctcaaaacgggtggtaaattccatctaaggctaaatattggcgagagaccgatagcgaacaagtaccgtgagggaaagatgaaaagcactttggaaagagagttaaacagtacgtgaaattgttgaaagggaaacgattgaagtcagtcgtgtccgagaggctcaaccggtcctgccggctcactcccctcggacgggtcaacatcggttttggtcgacggaaaagggaaggggaaagtggcacctcctggtgtgttatagccccgcgtcgcatacgtcgaccgagaccgaggaatgcagcttgccctcggccggggttcgcccacgtacgagcttag
>Tremella_laurisilvae_AM4
caaacacacaaacctgtcatgaacgtaaactattgtaatcagaaaactttcaacaacggatctcttggctctcgcatcgatgaagaacgcagcgaaatgcgataagtaatgtgaattgcagaattcagtgaatcatcgaatctttgaacgcaccttgcgccttttggtattccgaaaggcatgcctgtttgagtgtcatggcctgtttgagtgtcatgtagactcaaccccctgggtttttacccggggtgcgttggatttgggccttggctggcctcaaagccgttagtgg----------------------------------------------------------------------------agcgaaccgggaagagctcaaatttgaaatctggcgtcctccgggcgtccgagttgtaatctacagaagcgttttccgcgccggtccacgtccaagtcttggaacagatcaaagagggtgacaatcccgtgcttgatgtgaccgccggtgctttgtgatgcgtcttcaaagagtcgagttgtttgggaatgcagctcaaaacgggtggtaaattccatctaaggctaaatattggcgagagaccgatagcgaacaagtaccgtgagggaaagatgaaaagcactttggaaagagagttaaacagtacgtgaaattgttgaaagggaaacgattgaagtcagtcgtgtccgaggggttcagccggtcctgccggtgtattcctctcggacgggtcaacatcggttttggccggcggaaaagggcaggggaatgtggcacctccgggtgtgttatagccccgtgtcgcataygtcggccgagaccgaggaacgcagctcgccctcggccggggtccgcccacgtacgagcttag
>Tremella_globospora_UBC586
caaacacacaaacatgtcatgaacgtaatatatcataattaaaaaactttcaacaacggatctcttggctctcgcatcgatgaagaacgcagcgaaatgcgataagtaatgtgaattgcagaattcagtgaatcatcgaatctttgaacgcaccttgcgccttttggtattccgaaaggcatgcctgtttgagtgtcatggcctgtttgagtgtcatgtagactcaacccctcgggtttttgcccggggtgagttggatttgggccttggctggccttaaaagtgttagtggattcgcacagacgttgtaagcactcgtcg-aggcggcccgctcataaccccccatttttgcactctgacgtcaaatagcgaaccgggaagagctcaaatttgaaatctggcgtcctccgggcgtccgagttgtaatctacagaagcgttttccgcgccggtccgcgtccaattcttggaacagatcaaagagggtgacaatcccgtacttgacgcgaccgccggtgctatgtgatacgtcttcaaagagtcgagttgtttgggaatgcacctcaaaacgggtggtaaattccatctaaggctaaatattggcgagagaccgatagcgaacaagtaccgtgagggaaagatgaaaagcactttggaaagagagttaaacagtacgtgaaattgttgaaagggaaacgattgaagtcattcgtgtccgaggggttcagccggtcctgccggtgtattcctctcggacgggtcaacatcggttttggccgacggaaaagggcgggggaatgtggcacctccgggtgtgttatagccccgtgtcgcatacgtcggccgagaccgaggaacgcagctcgcctttggccggggttcgcccacgtacgagcttag
>Tremella_globispora_CBS6972
caaacacacaaacatgtcatgaacgtaatatatcataattaaaaaactttcaacaacggatctcttggctctcgcatcgatgaagaacgcagcgaaatgcgataagtaatgtgaattgcagaattcagtgaatcatcgaatctttgaacgcaccttgcgccttttggtattccgaaaggcatgcctgtttgagtgtcatggcctgtttgagtgtcatgtagactcaacccctcgggtttttgcccggggtgagttggatttgggccttggctggccttaaaagtgttagtggattcgcacagacgttgtaagcactcgtcg-aggcggcccgctcataaccccccatttttgcactctgacctcaaatagcgaaccgggaagagctcaaatttgaaatctggcgtcctccgggcgtccgagttgtaatctacagaagcgttttccgcgccggtccgcgtccaagtcttggaacagatcaaagagggtgacaatcccgtacttgacgcgaccgccggtgctatgtgatacgtcttcaaagagtcgagttgtttgggaatgcagctcaaaacgggtggtaaattccatctaaggctaaatattggcgagagaccgatagcgaacaagtaccgtgagggaaagatgaaaagcactttggaaagagagttaaacagtacgtgaaattgttgaaagggaaacgattgaagtcagtcgtgtccggggggttcagccggtcctgccggtgtattcctctcggacgggtcaacatcggttttggccgacggaaaagggcgggggaatgtggcacctccgggtgtgttatagccccgtgtcgcatacgtcggccgagaccgaggaacgcagctcgcctttggccggggttcgcccacgtacgagcttag
>Tremella_dysenterica_LERUS_303447
caaacacacacacccgtcacgaacgtaacctattgtaatcagaaaactttcaacaacggatctcttggctctcgcatcgatgaagaacgcagcgaaatgcgataagtaatgtgaattgcagaattcagtgaatcatcgaatctttgaacgcaccttgcgccttttggtactccgaaaggcatgcctgtttgagtgtcatggcctgtttgagtgtcatgaagactcaaccccctgggtttatacccggggagcgttggacttgggccctggctggcctcaaatgtgttagcggatccgcacagacgttgtaagcactcgtcgaccgtggcccgctcataacccccactctttgcactctgacctcaaatagcgaaccgggaagagctcaaatttgaaatctggcgtcctccgggcgtccgagttgtaatctacagaagcgttttccgcgccggtccgcgtccaagtcttggaacagatcagagagggtgacaatcccgtacttgacgtgaccgccggtgctatgtgatacgtcttcaaagagtcgagttgtttgggaatgcagctcaaaacgggtggtaaattccatctaaggctaaatattggcgagagaccgatagcgaacaagtaccgtgagggaaagatgaaaagcactttggaaagagagttaaacagtacgtgaaattgttgaaagggaaacgattgaagtcagtcgtgtccgaggggttcagccggtcctgccggtgcattcctctcggacgggtcaacatcggttttggccggcggaaaagggcgggggaatgtggcaccttctggtgtgttatagccccgtgtcacatacgtcggccgagaccgaggaacgcagctcgccttcggccggggttcgcccacgtacgagcttag
>Tremella_dysenterica_VLA_M18599
cacacacacacacccgtcacgaacgtaacctattgtaatcagaaaactttcaacaacggatctcttggctctcgcatcgatgaagaacgcagcgaaatgcgataagtaatgtgaattgcagaattcagtgaatcatcgaatctttgaacgcaccttgcgccttttggtactccgaaaggcatgcctgtttgagtgtcatggcctgtttgagtgtcatgtagactcaacccctcaggtttatacctggggagcgttggacttgggctctggctggcctcaaatgtgttagcggatcngcacagacgttgtaagcactcgtcgaccgtggcctgctcataatccccactctttgcactctgacctcaaat----------------------------------------------------------------------------------------------------------------------------------------------------------------------------------------------------------------------------------------------------------------------------------------------------------------------------------------------------------------------------------------------------------------------------------------------------------------------------------------------------------------------------------------------------
>Tremella_fuciformis_CBS6970
caaacacacaaacatgtcaagaacgtaatgcatcataacatgaaaactttcaacaacggatctcttggctctcgcatcgatgaagaacgcagcgaattgcgaaaagtaatgtgaattgcagaattcagtgaatcatcgaatctttgaacgcaccttgcgccttttggtattccgaaaggcatgcctgtttgagtgtcatggcctgtttgagtgtcatgtagactcaaccccccgggtttctgacccggcggtgttggatttgggccctggctggccttaaatgccttagtggtttcacgcagacgtcgtaagtacgcgtcgactgtgggccgctcacaaccccccctttttgcactctggcctcaaatagcgaaccgggaagagctcaaatttgaaatctggcgtcctccgggcgtccgagttgtaatctacagaggcgttttccgcgccggtccgtgtccaagtcttggaacagatcaaagagggtgacaatcccgtacttgacatgaccgccggtgctttgtgatacgtcttctaagagtcgagttgtttgggaatgcagctcaaaacgggtggtaaattccatctaaggctaaatattggcgagagaccgatagcgaacaagtaccgtgagggaaagatgaaaagcactttggaaagagagttaaacagcacgtgaaattgttgaaagggaaacgattgaagtcagtcgtgtccggggggttcagccggttctgccggtgcattcctctcggacgggtcaacatcggttttgcccggcggaaaagggcggaggtatgtggcacctccgggtgtgttatagcctcgcgtcgcatacgtcgggcgggaccgaggaacgcagctcgccttcggccggggttcgcccacgtacgagcttag
>Tremella_fuciformis_CBS6971
caaacacacaaacatgtcacgaacgtaatgcatcataacatgaaaactttcaacaacggatctcttggctctcgcatcgatgaagaacgcagcgaaatgcgataagtaatgtgaattgcagaattcagtgaatcatcgaatctttgaacgcaccttgcgccttttggtattccgaaaggcatgcctgtttgagtgtcatggcctgtttgagtgtcatgtagactcaaccccccgggtttctgacccggcggtgttggatttgggccctggctggccttaaatgcgttagtggtttcacgcagacgtcgtaagtacgcgtcgactgtgggccgctcacaaccccccctttttgcactctgacctcaaatagcgaaccgggaagagctcaaatttgaaatctggcgtcctccgggcgtccgagttgtaatctacrgaggcgttttccgcgccggtccgtgcccaagtcttggaacagatcaaagagggtgacaatcccgtacttgacacgaccgccggtgctttgtgatacgtcttctaagagtcgagttgtttgggaatgcagctcaaaacgggtggtaaattccatctaaggctaaatattggcgagagaccgatagcgaacaagtaccgtgagggaaagatgaaaagcactttggaaagagagttaaacagtacgtgaaattgttgaaagggaaacgattgaagtcagtcgtgtccgaggggttcagccggtcctgccggtgtattcctctcggacgggtcaacatcggttttgtccggcggaaaagggcggaggaatgtggcacctccgggtgtgttatagcctcgtgtcgcatacgtcggacgagaccgaggaacgcagctcgccttcggccggggttcgcccacgtacgagcttag
>Tremella_fuciformis_CBS8225
caaacacacaaacatgtcacgaacgtaatgcatcataacatgaaaactttcaacaacggatctcttggctctcgcatcgatgaagaacgcagcgaaatgcgataagtaatgtgaattgcagaattcagtgaatcatcgaatctttgaacgcaccttgcgccttttggtattccgaaaggcatgcctgtttgagtgtcatggcctgtttgagtgtcatgtagactcaaccccccgggtttctgacccggcggcgttggatttgggccctggctggccttaaatgcgttagtggtttcacgcagacgtcgtaagtacgcgtcgactgtgggccgctcacaaccccc-ctttttgcactctggcctcaaatagcgaaccgggaagagctcaaatttgaaatctggcgtcctccgggcgtcagagttgtaatctacagaggcgttttccgcgccggtccgtgtccaattcttggaacagatcaaagagggtgacaatcccgtacttgacacgaccgccggtgctttgtgatacgtcttctaagagtcgagttgtttgggaatgcagctcaaaacgggtggtaaattccatctaaggctaaatattggcgagagaccgatagcgaacaagtaccgtgagggaaagatgaaaagcactttggaaagagagttaaacagtacgtgaaattgttgaaagggaaacgattgaagtcagtcgtgtccgaggggttcagccggtcctgccggtgcattcctctcggacgggtcaacatcggttttgtccggcggaaaagggcggaggaatgtggcacctccgggtgtgttatagcctcgcgtcgcatacgtcggtcgagaccgaggaacgcagctcgccttcggccggggttcgcccacgtacgagcttag
>Tremella_fuciformis_CCJ1072
caaacacacaaacatgtcaagaacgtaatgcatcataacatgaaaactttcaacaacggatctcttggctctcgcatcgatgaagaacgcagcgaattgcgaaaagtaatgtgaattgcagaattcagtgaatcatcgaatctttgaacgcaccttgcgccttttggtattccgaaaggcatgcctgtttgagtgtcatggcctgtttgagtgtcatgtagactcaaccccccgggtttctgacccggcggtgttggatttgggccctggctggccttaaatgcgttagtggtttcacgcagacgtcgtaagtacgcgtcgactgtgggccgctcacaaccccctttttttgcactctggcctcaaatagcgaaccgggaagagctcaaatttgaaatctggcgtcctccgggcgtccgagttgtaatctacagaggcgttttccgtgccggtccgtgtccaagtcttggaacagatcaaagagggtgacaatcccgtacttgacatgaccgccggtgctttgtgatacgtcttctaagagtcgagttgtttgggaatgcagctcaaaacgggtggtaaattccatctaaggctaaatattggcgagagaccgatagcgaacaagtaccgtgagggaaagatgaaaagcactttggaaagagagttaaacagcacgtgaaattgttgaaagggaaacgattgaagtcagtcgtgtccgaggggttcagccggttctgccggtgcattcctctcggacgggtcaacatcggttttgcccggcggaaaagggcggaggaatgtggcacctccgggtgtgttatagcctcgcgtcgcatacgtcgggcgggaccgaggaacgcagctcgccttcggccggggttcgcccacgtacgagcttag
>Tremella_fuciformis_CCJ1531
caaacacacaaacatgtcaagaacgtaatgcatcataacatgaaaactttcaacaacggatctcttggctctcgcatcgatgaagaacgcagcgaattgcgaaaagtaatgtgaattgcagaattcagtgaatcatcgaatctttgaacgcaccttgcgccttttggtattccgaaaggcatgcctgtttgagtgtcatggcctgtttgagtgtcatgtagactcaaccccctgggtttctgacccggcggtgtaggatttgggccccggctggccttaaatgcgttagtggtttcacacaaacgtcttaagtacgcgtcgagtgtgggccgcgcacaaccccctttttttgcactctggcctcaaatagcgaaccgggaagagctcaaatttgaaatctggcgtcctccgggcgtccgagttgtaatctacagaggcgttttccgcgccggtccgtgtccaagtcttggaacagatcaaagagggtgacaatcccgtacttgacacgaccgccggtgctttgtgatacgtcttctaagagtcgagttgtttgggaatgcagctcaaaacgggtggtaaattccatctaaggctaaatattggcgagagaccgatagcgaacaagtaccgtgagggaaagatgaaaagcactttggaaagagagttaaacagcacgtgaaattgttgaaagggaaacgattgaagtcagtcgtgtccggggggttcagccggttctgccggtgcattcctctcggacgggtcaacatcggttttgcccggcggaaaagggcggaggaatgtggcacctccgggtgtgttatagcctcgcgtcgcatacgtcgggcgggaccgaggaacgcagctcgccttcggccggggttcgcccacgtacgagcttag
>remella_yokohamensis_VLA_M11700
caaacacacaaacatgtcacgaacgtaatgcataataacatgaaaactttcaacaacggatctcttggctctcgcatcgatgaagaacgcagcgaaacgcgatatgtaatgtgaattgcagaattcagtgaatcatcgaatctttgaacgcaccttgcgccttttggtattccgaaaggcatgcctgtttgagtgtcatggcctgtttgagtgtcatgtagactcaaccccccgggtttctgacccggcggagttggatttgggccctggctggccttaaatgcgttagtggtttcacgcagacgtcgtaagtacgcgtcgactgtgggccgctcacaacccctcttttttgcactctggcctcagat----------------------------------------------------------------------------------------------------------------------------------------------------------------------------------------------------------------------------------------------------------------------------------------------------------------------------------------------------------------------------------------------------------------------------------------------------------------------------------------------------------------------------------------------------
>Cryptococcus_yokohamensis_JCM16989
caaacacacaaacatgtcacgaacgtaatgcatcataacatgaaaactttcaacaacggatctcttggctctcgcatcgatgaagaacgcagcgaaacgcgatatgtaatgtgaattgcagaattcagtgaatcatcgaatctttgaacgcaccttgcgccttttggtattccgaaaggcatgcctgtttgagtgtcatggcctgtttgagtgtcatgtagactcaacccaccgggtttctgacccggcggagttggatttgggccttggctggccttaaatgcgttagtggtttcacgcagacgtcgtaagtacgcgtcgactgtgggccgctcacaacccccctt-tttgcactctggcctcagatagcgaaccgggaagagctcaaatttgaaatctgatgtcctctggtcgtcagagttgtaatctacagaggcgttttccgcgccggtccgtgtccaattcttggaacagatcaaagagggtgacaatcccgtagttgacacgaccgccggtgctttgtgatacgtcttctaagagtcgagttgtttgggaatgcagctcaaaacgggtggtaaattccatctaaggctaaatattggcgagagaccgatagcgaacaagtaccgtgagggaaagatgaaaagcactttggaaagagagttaaacagtacgtgaaattgttgaaagggaaacgattgaagtcagtcgtgtccgaggggttcagccggttctgccggtgcattcctctcggacgggtcaacatcggttttggccggcggaaaagggcggaggaatgtttcacctccgggtgtgttatagcctcgtgtcgcatacgtcggccgagaccgaggaacgcagctcgccttcggccggggttcgcccacgtacgagcttag
>Tremella_flava_CCJ928
cacacacacaaacatgtcacgaacgtaacgtatcataacatgaaaactttcaacaacggatctcttggctctcgcatcgatgaagaacgcagcgaaacgcgatatgtaatgtgaattgcagaattcagtgaatcatcgaatctttgaacgcaccttgcgccttttggtattccgaaaggcatgcctgtttgagtgtcttggcctgtttgagtgtcttgtagactcaacccctcgggtttctgacccgggggcgttggatttgggccctggctggccttaaatgcgtcagtggtttcacgcagacgtcgtaagtacgcgtcgaccgtgggccgctcacaacaccccctttttgcactctggcctcgaatagcgaaccgggaagagctcaaatttgtaatctggcgcccctcgggc-tcagagttgtaatctacagaggcgttttccgtgccggcccgtgcccaactcttggaacagatcaaagagggtgaaaatcccgtacttgacacgaccgccggtgctatgtgatacgtcttctaagagtcgagttgtttgggaatgcagctcaaaacgggtggtaaattccatctaaggctaaatattggcgagagaccgatagcgaacaagtaccgtgagggaaagatgaaaagcactttggaaagagagttaaacagcacgtgaaattgttgaaagggaaacgattgaagtcagtcgtgtccgaggggttcagccggtcctgccggtgcattcctctcggacgggtcaacatcggttttgtccggcggacaagggcaggggaaagtggcacctttgggtgtgttatagccccgtgtcgcatacgtcggacgagaccgaggaacgcagctcgcctc-ggccggggttcgcccacgttcgaacttag
>Tremella_flava_CCJ907
cacacacacaaacatgtcccgaacgtaacgtcatataacatgaaaactttcaacaacggatctcttggctctcgcatcgatgaagaacgcagcgaaacgcgatatgtaatgtgaattgcagaattcagtgaatcatcgaatctttgaacgcaccttgcgccttttggtattccgaaaggcatgcctgtttgagtgtcttggcctgtttgagtgtcttgtagactcaaccccccgggtttctgacccgggggcgttggatttgggccttggctggccttaaatgcgtcagtggtttcacgcagacgtcgtaagtacgcgtcgaccgtgggccgctcacaacaccccatttttgcactctggcctcaaatagcgaaccgggaagagctcaaatttgtaatctggcgcccctcgggc-tcagagttgtaatctacagaggcgttttccgtgccggcccgtgcccaactcttggaacagatcaaagagggtgaaaatcccgtacttgacacgaccgccggtgctatgtgatacgtcttctaagagtcgagttgtttgggaatgcagctcaaaacgggtggtaaattccatctaaggttaaatattggcgagagaccgatagcgaacaagtaccgtgagggaaagatgaaaagcactttggaaagagagttaaacagcacgtgaaattgttgaaagggaaacgattgaagtcagtcgtgtccgaggggttcagccggtcctgccggtgcattcctctcggacgggtcagcatcggttttgtccggcggacaagggcaggggaaagtggcacctttgggtgtgttatagccccgtgtcgcatacgtcggacgagaccgaggaacgcagctcgcctc-ggccggggttcgcccccgtacgagcttag
>Tremella_flava_CBS8471
cacacacacaaacatgtcacgaacgtaacgtatcataacatgaaaactttcaacaacggatctcttggctctcgcatcgatgaagaacgcagcgaaacgcgatatgtaatgtgaattgcagaattcagtgaatcatcgaatctttgaacgcaccttgcgccttttggtattccgaaaggcatgcctgtttgagtgtcttggcctgtttgagtgtcttgtagactcaaccccccgggtttctgacccggcggcgttggatttgggccctggctggccttaaatgcgtcagtggtttcacgcagacgtcgtaagtacgcgtcgaccgtgggccgctcacaacaccccctttttgcactctgcct------agcgaaccgggaagagctcaaatttgtaatctggcgcccctcgggc-tcagagttgtaatctacagaggcgttttccgtgccggcccgtgcccaactcttggaacagatcaaagagggtgaaaatcccgtacttgacacgaccgccggtgctatgtgatacgtcttctaagagtcgagttgtttgggaatgcagctcaaaacgggtggtaaattccatctaaggttaaatattggcgagagaccgatagcgaacaagtaccgtgagggaaagatgaaaagcactttggaaagagagttaaacagcacgtgaaattgttgaaagggaaacgattgaagtcagtcgtgtccgaggggttcagccggtcctgccggtgcattcctctcggacgggtcagcatcggttttgtccggcggacaagggcaggggaaagtggcacctttgggtgtgttatagccccgtgtcgcatacgtcggacgagaccgaggaacgcagctcgcctc-ggccggggttcgcccccgtacgagcttag
>30
caaacacacaaacatgtcacgaacgtaatgcatcataacatgaaaactttcaacaacggatctcttggctctcgcatcgatgaagaacgcagcgaaatgcgataagtaatgtgaattgcagaattcagtgaatcatcgaatctttgaacgcaccttgcgccttttggtattccgaaaggcatgcctgtttgagtgtcatggcctgtttgagtgtcatgtagactcaaccccccgggtttctgacccggcggcgttggatttgggccctggctggccttaaatgcgttagtggtttcacgcagacgtcgtaagtacgcgtcgactgtgggccgctcacaaccccc-ctttttgcactctggcctcaaatagcgaaccgggaagagctcaaatttgaaatctggcgtcctccgggcgtcagagttgtaatctacagaggcgttttccgcgccggtccgtgtccaattcttggaacagatcaaagagggtgacaatcccgtacttgacacgaccgccggtgctttgtgatacgtcttctaagagtcgagttgtttgggaatgcagctcaaaacgggtggtaaattccatctaaggctaaatattggcgagagaccgatagcgaacaagtaccgtgagggaaagatgaaaagcactttggaaagagagttaaacagtacgtgaaattgttgaaagggaaacgattgaagtcagtcgtgtccgaggggttcagccggtcctgccggtgcattcctctcggacgggtcaacatcggttttgtccggcggaaaagggcggaggaatgtggcacctccgggtgtgttatagccttgcgtcgcatacgtcggtcgagaccgaggaacgcagctcgccttcggccggggttcgcccacgtacgagctagg
>56
caaacacacaaacatgtcacgaacgtaatgcatcataacatgaaaactttcaacaacggatctcttggctctcgcatcgatgaagaacgcagcgaaatgcgataagtaatgtgaattgcagaattcagtgaatcatcgaatctttgaacgcaccttgcgccttttggtattccgaaaggcatgcctgtttgagtgtcatggcctgtttgagtgtcatgtagactcaaccccccgggtttctgacccggcggcgttggatttgggccctggctggccttaaatgcgttagtggtttcacgcagacgtcgtaagtacgcgtcgactgtgggccgctcacaaccccc-ctttttgcactctggcctcaaatagcgaaccgggaagagctcaaatttgaaatctggcgtcctccgggcgtcagagttgtaatctacagaggcgttttccgcgccggtccgtgtccaattcttggaacagatcaaagagggtgacaatcccgtacttgacacgaccgccggtgctttgtgatacgtcttctaagagtcgagttgtttgggaatgcagctcaaaacgggtggtaaattccatctaaggctaaatattggcgagagaccgatagcgaacaagtaccgtgagggaaagatgaaaagcactttggaaagagagttaaacagtacgtgaaattgttgaaagggaaacgattgaagtcagtcgtgtccgaggggttcagccggtcctgccggtgcattcctctcggacgggtcaacatcggttttgtccggcggaaaagggcggaggaatgtggcacctccgggtgtgttatagcctcgcgtcgcatacgtcggtcgagaccgaggaacgcagctcgccttcggccggggttcgcccacgtacgagctagg
>I_ITS_D1D2
caaacacacaaacatgtcaagaacgtaatgcatcataacatgaaaactttcaacaacggatctcttggctctcgcatcgatgaagaacgcagcgaattgcgaaaagtaatgtgaattgcagaattcagtgaatcatcgaatctttgaacgcaccttgcgccttttggtattccgaaaggcatgcctgtttgagtgtcatggcctgtttgagtgtcatgtagactcaaccccccgggtttctgacccggcggcgttggatttgggccctggctggccttaaatgcgtcagtggtttcacgcagacgtcgtaagtacgcgtcgactgtgggccgctcacaaccccctttttttgcactctggcctcaaatagcgaaccgggaagagctcaaatttgaaatctggcgtcctccgggcgtccgagttgtaatctacagaggcgttttccgtgccggtccgtgtccaagtcttggaacagatcaaagagggtgacaatcccgtacttgacacgaccgccggtgctttgtgatacgtcttctaagagtcgagttgtttgggaatgcagctcaaaacgggtggtaaattccatctaaggctaaatattggcgagagaccgatagcgaacaagtaccgtgagggaaagatgaaaagcactttggaaagagagttaaacagcacgtgaaattgttgaaagggaaacgattgaagtcagtcgtgtccgggggggtcagccggttctgccggtgcattcctctcggacgggtcaacatcggttttgcccggcggaaaagggcggaggaatgtggcacctccgggtgtgttatagcctcgcgtcgcatacgtcgggcgggaccgaggaacgcagctcgccttcggccggggttcgcccacgtacgagctagg
>2_ITS_D1D2
cacacaccaaaacttgtcatgaacgtgaatcatcgtaacattaaaactttcaacaacggatctcttggctctcgcatcgatgaagaacgcagcgaaatgcgataagtaatgtgaattgcagaattcagtgaatcatcgaatctttgaacgcaccttgcgccctttggtattccaaagggcatgcctgtttgagtgtcatggcctgtttgagtgtcatgtagactcaacacccccgggtttc----cggcggcgttggatttgggtgctgcctcgcctcaaacgtgttagtggttacgccaggacgttttaagcactcgtctacggtggccctctcacaaagacccctttttgacttctgacctcaaatagcgaaccgggaagagctcaaatttgaaatctggcgtccccagggcgtccgagttgtaatctacagaagcgttttccgcgccggaccgcgtccaagtcttggaacagatcgaagagggtgacaatcccgtacttgacacggcccccggtgctatgtgatacgtcttcgacgagtcgagttgtttgggaatgcagctcaaaacgggtggtaaattccatctaaggctaaatattggcgagagaccgatagcgaacaagtaccgtgagggaaagatgaaaagcactttggaaagagagttaaacagtacgtgaaattgttgaaagggaaacgattgaagtcagtcgtgtccgaggggttcagccggtcctgccggtgcattcctctcggacgggtcaacatcggttttgaccggcggagaagggcgtaggaaggtggcaccctcgggtgtgttatagcctctcgtcgcacacgtcggtcgagaccgaggaacgcagcttgccctcggccggggttctcccacgtacgagcttag
>3_ITS_D1D2
cacacaagcatgcatgtaacgaacgtga--aacgataatcagtaaactttcaacaacggatctcttggctctcgcatcgatgaaggacgcagcgaaatgcgataagtaatgtgaattgcagaactcagtgaatcatcgaatctttgaacgcaccttgcgccctctggtattccggagggcatgcctgtttgagtgtcatggcctgtttgagtgtcatgtggactcaacccctaggttcctc----ctcgggtgttggacttgggcgttggctcgcctgaaatgcgttagcggtccggtgta-------taagtgacg-------tcggcccgctcagatcacc----tcttgacttctggcctcaaatagcgaaccgggaagagctcaaatttgaaatctggcgtctcc--ggcgtccgagttgtaatctacagaggcgtcttcagcgccggtccgcgtccaagtcttggaacagatcgaagagggtgataatcccgtgcttgacgcgaccgccggcgcgctgtgatgcgtcctcgaagagtcgagttgtttgggaatgcagctctaaacgggtggtaaattccatctaaagctaaatattggcgagagaccgatagcgaacaagtaccgtgagggaaagatgaaaagcactttggaaagagagttaaacagcacgtgaaattgttgaaagggaaacgattgaagtcagtcgtgtccgaggggttcagct-------tcggcgtactcccctcggacgggtcaacatcggttccgtccgacggataagggcgggggaaagtggcacttc--ggtgtgttatagccccctgtctc--gcgtcggaagggaccgaggaacgcagctcgccctcggccggggttcgcccacgtccgagcttag
>4_ITS_D1D2
cacacacccaaacatgtcatgaacgtgaaccattgtaacattgaaactttcaacaacggatctcttggctctcgcatcgatgaagaacgcagcgaaatgcgataagtaatgtgaattgcggaattcagtgaatcatcgaatctttgaacgcaccttgcgccttttggtattccgaaaggcatgcctgtttgagtgtcatggcctgtttgagtgtcatgtagactcaacccctcgggtt-----cccgagggcgttggacttgggcgctgcctcgcctgaaatgcgttagtggatcactttggacgttttaagcactcgtcgacggtggccctctcacaaagcaactacttctgactctgacctcaaatagcgaaccgggaagagctcaaatttgaaatctggcgtcccacgggcgtccgagttgtaacctgcagaagcgttttccgcgccggaccgcgtccaagtcttggaacagatcaaagagggtgacaatcccgtacttgacgcgacccccggtgctttgtgatgcgtcttcaaagagtcgagttgtttgggaatgcagctcaaaacgggtggtaaattccatctaaggctaaatattggcgagagaccgatagcgaacaagtaccgtgagggaaagatgaaaagcactttggaaagagagttaaacagtacgtgaaattgttgaaagggaaacgattgaagtcagtcgtgtccgaggggttcagccggtcctgccggcgcactcccctcggacgggtcaacatcggttttgaccgacggaaaagggcggaggaaagtggcaccctcgggtgtgttatagcctcgcgtcgcacacgtcggtcgagaccgaggaacgcagctcgccctcggccggggtccgcccacgtacgagcttag
>11_ITS_D1D2
caaacacacaaacatgtcccgaacgtgaaccactgtaattttgaaactttcaacaacggatctcttggctctcgcatcgatgaagaacgcagcgaaatgcgataagtaatgtgaattgcagaattcagtgaatcatcgaatctttgaacgcaccttgcgccttttggtattccgaaaggcatgcctgtttgagtgtcatggcctgtttgagtgtcatgcaaactcgacccccctgggtttcgcctgggggacgttggacttgggccctggctggcctcaaatacgtcagtgggatcgt-cggacgtcgtaagcactcgccgacc---acctgctcacaacaccccttcgttgcactctggcctcaaatagcgaaccgggaagagctcaaatttgaaatctggcgtcccaagggcgtccgagttgtaatctacagaggcgttttccgcgccggtccgcgtccaagtcttggaacagatcgaagagggtgacaatcccgtgcttgacgtgaccgccggtgctatgtgatgcgtcttctaagagtcgagttgtttgggaatgcagctcaaaacgggtggtaaattccatctaaggctaaatattggcgagagaccgatagcgaacaagtaccgtgagggaaagatgaaaagcactttggaaagagagttaaacagtacgtgaaattgttgaaagggaaacgattgaagtcagtcgtgtccgagaggctcaaccggtcctgccggctcactcccctcggacgggtcaacatcggttttggtcgacggaaaagggaaggggaaagtggcacctcctggtgtgttatagccccgcgtcgcatacgtcgaccgagaccgaggaatgcagcttgccctcggccggggttcgcccacgtacgagcta--
>16_ITS_D1D2
cacacacccaaacatgtcatgaacgtgaaccattgtaacattgaaactttcaacaacggatctcttggctctcgcatcgatgaagaacgcagcgaaatgcgataagtaatgtgaattgcggaattcagtgaatcatcgaatctttgaacgcaccttgcgccttttggtattccgaaaggcatgcctgtttgagtgtcatggcctgtttgagtgtcatgtagactcaacccctcgggtt-----cccgagggcgttggacttgggcgctgcctcgcctgaaatgcgttagtggatcactttggacgttttaagcactcgtcgacggtggccctctcacaaagcaactacttctgactctgacctcaaatagcgaaccgggaagagctcaaatttgaaatctggcgtcccacgggcgtccgagttgtaacctgcagaagcgttttccgcgccggaccgcgtccaagtcttggaacagatcaaagagggtgacaatcccgtacttgacgcgacccccggtgctttgtgatgcgtcttcaaagagtcgagttgtttgggaatgcagctcaaaacgggtggtaaattccatctaaggctaaatattggcgagagaccgatagcgaacaagtaccgtgagggaaagatgaaaagcactttggaaagagagttaaacagtacgtgaaattgttgaaagggaaacgattgaagtcagtcgtgtccgaggggttcagccggtcctgccggcgcactcccctcggacgggtcaacatcggttttgaccgacggaaaagggcggaggaaagtggcaccctcgggtgtgttatagcctcgcgtcgcacacgtcggtcgagaccgaggaacgcagctcgccctcggccggggtccgcccacgtacgagcttag
>4_ZRL20170101
cacacacacatgcatgtaacgaacgtcat-aacattaatcagtaaactttcaacaacggatctcttggctctcgcatcgatgaaggacgcagcgaaatgcgataagtaatgtgaattgcagaactcagtgaatcatcgaatctttgaacgcaccttgcgccctctggtattccggagggcatgcctgtttgagtgtcatggcctgtttgagtgtcatgtggactcaaccccgaggttt-------cttgggtgttggacttgggtgttggctcgcctcaaatgcgttagtggtccggtgtt-------taagtaccg-------tcggcccgctcatacaaccatc-ttttgacttctggcctcaaatagcgaaccgggaagagctcaaatttgaaatctggcgtctct--ggcgtccgagttgtaatctacagaggcgttttcagtgccggtccgcgtccaagtcttggaacagatcaaagagggtgataatcccgtgcttgatgcgaccgccggcgcgctgtgatgcgtcctcgaagagtcgagttgtttgggaatgcagctctaaacgggtggtaaattccatctaaagctaaatattggcgagagaccgatagcgaacaagtaccgtgagggaaagatgaaaagcactttggaaagagagttaaacagcacgtgaaattgttgaaagggaaacgattgaagtcagtcgtgtccgaggggttcagct-------ttggcgtactcccctcggacgggtcaacatcggttctgtccggcggataagggcgggggaaggtggctcttc--ggagtgttatagccccctgtctt--acgtcggaagggaccgaggaatgcagctcgccttcggccggggttcgcccacgtacgagctagg
>6_ZRL20170269
cacacacacatgcatgtaacgaacgtcat-aacattaatcagtaaactttcaacaacggatctcttggctctcgcatcgatgaaggacgcagcgaaatgcgataagtaatgtgaattgcagaactcagtgaatcatcgaatctttgaacgcaccttgcgccctctggtattccggagggcatgcctgtttgagtgtcatggcctgtttgagtgtcatgtggactcaaccccgaggttt-------cttgggtgttggacttgggtgttggctcgcctcaaatgcgttagtggtccggtgtt-------taagtaccg-------tcggcccgctcatacaaccatc-ttttgacttctggcctcaaatagcgaaccgggaagagctcaaatttgaaatctggcgtctct--ggcgtccgagttgtaatctacagaggcgttttcagtgccggtccgcgtccaagtcttggaacagatcaaagagggtgataatcccgtgcttgatgcgaccgccggcgcgctgtgatgcgtcctcgaagagtcgagttgtttgggaatgcagctctaaacgggtggtaaattccatctaaagctaaatattggcgagagaccgatagcgaacaagtaccgtgagggaaagatgaaaagcactttggaaagagagttaaacagcacgtgaaattgttgaaagggaaacgattgaagtcagtcgtgtccgaggggttcagct-------ttggcgtactcccctcggacgggtcaacatcggttctgtccggcggataagggcgggggaaggtggctcttc--ggagtgttatagccccctgtctt--acgtcggaagggaccgaggaatgcagctcgccttcggccggggttcgcccacgtacgagctagg
>GXN_1_GX20170141
cgaacacacaaacatgtccagaacgtgaaccacgataattcagaaactttcaacaacggatctcttggctctcgcatcgatgaagaacgcagcgaaatgcgataagtaatgtgaattgcagaattcagtgaatcatcgaatctttgaacgcaccttgcgcctcttggtattccgagaggcatgcctgtttgagtgtcatggcctgtttgagtgtcatgcaaactcaaccccctcgggtttcgcccgggggacgttggacttgggctctggctggcctcaaatgtgtcagtgggatcgt-cggatgtcgtaagcactcgccgacc--tgcctgctcacaacaccccctttttgcactctggcctcaaatagcgaaccgggaagagctcaaatttgaaatctggcgtccctcgggcgtccgagttgtaatctacagaggcgctttccgcgccggtccgcgtccaagtcttggaacagatcaaagagggtgacaatcccgtgcttgatgcgaccgccggtgctatgtgatgcgtcttctaagagtcgagttgtttgggaatgcagctcaaaacgggtggtaaattccatctaaggctaaatattggcgagagaccgatagcgaacaagtaccgtgagggaaagatgaaaagcactttggaaagagagttaaacagtacgtgaaattgttgaaagggaaacgattgaagtcagtcgtgtccgagaggctcaaccggtcctgccggctcactcccctcggacgggtcaacatcggttttggccggcggaaaagggaaggggaaagtggcacctcctggtgtgttatagccccgcgtcgcatacgtcggccgagaccgaggaacgcagctcgcccctggccggggttcgcccacgtacgagcttag
>GXN_2
caaacacacaaacatgtc-agaacgtaatgcatcataayatgaaaactttcaacaacggatctcttggctctcgcatcgatgaagaacgcagcgaattgcgaaaagtaatgtgaattgcagaattcagtgaatcatcgaatctttgaacgcaccttgcgccttttggtattccgaaaggcatgcctgtttgagtgtcatggcctgtttgagtgtcatgtagactcaaccccccgggtttctgacccggcggtgttggatttgggccctggctggccttaaatgcgttagtggtttcacgcagacgtcgtaagtacgcgtcgactgtgggccgctcacaaccccctttttttgcactctggcctcaaatagcgaaccgggaagagctcatatttgaaatctggcgtcctccgggcgtccgagttgtaatctacagaggcgttttccgcgccggtccgtgtccaagtcttggaacagatcaaagagggtgacaatcccgtacttgacacgaccgccggtgctttgtgatacgtcttctaagagtcgagttgtttgggaatgcagctcaaaacgggtggtaaattccatytaaggctaaatattggcgagagaccgatagcgaacaagtaccgtgagggaaagatgaaaagcactttggaaagagagttaaacagcacgtgaaattgttgaaagggaaacgattgaagtcagtcgtgtccggggggttcagccggttctgccggtgcattcctctcggacgggtcaacatcggttttgcccggcggaaaagggcggaggaatgtggcacctccgggtgtgttatagccttgcgtcgcatacgtcgggcgggaccgaggaacgcagctcgccttcggccggggttcgcccacgtacgagcttag
>GXN_5
caaacacacaaacatgtcccgaacgtgaaccactgtaattttgaaactttcaacaacggatctcttggctctcgcatcgatgaagaacgcagcgaaatgygataagtaatgtgaattgcagaawtcagtgaatcatcgaatctttgaacgcaccttgcgccttttggtattccgaaaggcatgcctgtttgagtgtcatggcctgtttgagtgtcatgcaaactcaacccccctgggtttcgcctgggggacgttggacttgggccctggctggcstcaaatgcgtcagtgggatcgt-cggacgtcgtaagcactcgccgacc---gcctgctcacaacaccccttcgttgcactctggcctcaaatagcgaaccgggaagagctcaaattygaaatctggcgtcccaagggcgtcmgagtygtaatctacagaggcgttttccgcgccggtccgcgtccaagtcttggaacagatcgaagagggtgacaatcccgtgcttgacgtgaccgccggtgctatgtgatgcgtsttctargagtcgagttgtttgggaatgcagctcaaaacgggtggtaaattccatstaagkctaaatattggcgagagaccgatagcgaacaagtaccgtgagggaaagatgaaaagcactttggaaagagagttaaacagtmcgtgaaattgttgaaagggaaacgattgaagtcagtygwgtccgagaggctcaaccggtcctgccggctcactcccctcggacgggtcaacatcggttttggtcgacggaaaagggaaggggaaagtggcacstcstggwgtgttatagccccgcgtcgcatwcgtcgaccgagaccgaggaatgcagcttgccctcggccgggg-tcgcccacgtacgagcttat
>GXN_8
cacacaagcatgcatgtaacgaacgtca--caccttaaccagtaaactttcaacaacggatctcttggctctcgcatcgatgaaggacgcagcgaaatgcgataagtaatgtgaattgcagaactcagtgaatcatcgaatctttgaacgcaccttgcgccctctggtattccggagggcatgcctgtttgagtgtcatggcctgtttgagtgtcatgtagactcaaccccgaggttcytc----ctcggacgttggacttgggcgtcggctcgcctcaaacrcgttagcggctcggtgca-------taagtaccg-------tcgggccgctcaccrcatc----tcttgacttctggcctcaaatagcgaaccgggaagagctcaaatttgaaatctggcgtctcc--ggcgtccgagttgtaatctacagaggcgtcttcagcgccggtccgcgtccaagtcttggaacagatcaaagagggtgataatcccgtgcttgacgcgaccgccggcgcgctgtgatgcgtcctctaagagtcgagttgtttgggaatgcagctctaaacgggtggtaaattccatctaaagctaaatattggcgagagaccgatagcgaacaagtaccgtgagggaaagatgaaaagcactttggaaagagagttaaacagcacgtgaaattgttgaaagggaaacgattgaagtcagtcgtgtccgaggggttcagct-------tcggcgtactcccctcggacgggtcaacatcggttccgtccggcggacaagggcgggggaaagtggcacttc--ggtgtgttatagcccctcgcttc--rcgtcggaagggaccgaggaacgcagctcgccctcggccggggttcgcccacgtccgagcttag
>GXN_9
cacacaagcatgcatgtaacgaacgtca--caccttaaccagtaaactttcaacaacggatctcttggctctcgcatcgatgaaggacgcagcgaaatgcgataagtaatgtgaattgcagaactcagtgaatcatcgaatctttgaacgcaccttgcgccctctggtattccggagggcatgcctgtttgagtgtcatggcctgtttgagtgtcatgtagactcaaccccgaggttcttc----ctcggacgttggacttgggcgtcggctcgcctcaaacgcgttagcggctcggtgca-------taagtaccg-------tcgggccgctcaccacatc----tcttgacttctggcctcaaatagcgaaccgggaagagctcaaatttgaaatctggcgtctcc--ggcgtccgagttgtaatctacagaggcgtcttcagcgccggtccgcgtccgagtcttggaacagatcaaagagggtgataatcccgtgcttgacgcgaccgccggcgcgctgtgatgcgtcctctaagagtcgagttgtttgggaatgcagctctaaacgggtggtaaattccatctaaagctaaatattggcgagagaccgatagcgaacaagtaccgtgagggaaagatgaaaagcactttggaaagagagttaaacagcacgtgaaattgttgaaagggaaacgattgaagtcagtcgtgtccgaggggttcagct-------ttggcgtactcccctcggacgggtcaacatcggttccgtccggcggacaagggcgggggaaagtggcacttc--ggtgtgttatagcccctcgcttc--acgtcggaagggaccgaggaacgcagctcgccctcggccggggttcgcccacgtccgagcttag
>GXN_10
cactcacagacataggtcgagaacgt-atgcatcttaataatgaaactttcaacaacggatctcttggctctcgcatcgatgaaggacgcagcgaaatgcgataagtaatgtgaattgcagtattcagtgaatcatcgaacctttgaacgcaccttgcgccccttggaattccgtcgggcatgcctgtctgagtgtcatggcctgtctgagtgtcatgtggacttcgaccccgagggttat--gcccccggggccggacttgggcgccggcccgcctcaaatgcatcagcgg-----gacggacgtcataagcaccg----tccgtgtcccgcccacagaacacccactcgtaactctgacctcagatagcgaaccgggaagagctcaaatttgaaatctggcgtccctcgggcgtccgagttgtaatctgcagaggcgtcttccgccccggaccacgtccaagtcttggaacagatcgaagagggtgacaatcccgtgcttgacgtgacccccggtgctatgtgatgcgacctcaaagagtcgagttgtttgggaatgcagctcaaaatgggtggtaaattccatctaaagctaaatattggcgagagaccgatagcgaacaagtaccgtgagggaaagatgaaaagcactttggaaagagagttaaacagtacgtgaaattgttgaaagggaaacgattgaagtcagtcgtgtccgaggggttcagccggtcctgccggtgcactcccctcgggcgggtcaacatcggttctgtccggcggacaagggcaggggaacgtggcaccctcgggtgtgttatagccccccgtcgcatacgtcggtcgggaccgaggatcgcagctcgccctcggccggggttcgcccacgtccgagcttag
>M_5
ccgacacacaaacatgtccagaacgtgaaccacgataattcagaaactttcaacaacggatctcttggctctcgcatcgatgaagaacgcagcgaaatgcgataagtaatgtgaattgcagaattcagtgaatcatcgaatctttgaacgcaccttgcgcctcttggtattccgagaggcatgcctgtttgagtgtcatggcctgtttgagtgtcatgcaaactcaaccccctcgggtttcgcccgggggacgttggacttgggctctggctggcctcaaatgtgtcagtgggatcgt-cggatgtcgtaagcactcgccgacc--tgcctgctcacaacaccccctttttgcactctggcctcaaatagcgaaccgggaagagctcaaatttgaaatctggcgtccctcgggcgtccgagttgtaatctacagaggcgctttccgcgccggtccgcgtccaagtcttggaacagatcaaagagggtgacaatcccgtgcttgatgcgaccgccggtgctatgtgatgcgtcttctaagagtcgagttgtttgggaatgcagctcaaaacgggtggtaaattccatctaaggctaaatattggcgagagaccgatagcgaacaagtaccgtgagggaaagatgaaaagcactttggaaagagagttaaacagtacgtgaaattgttgaaagggaaacgattgaagtcagtcgtgtccgagaggctcaaccggtcctgccggctcactcccctcggacgggtcaacatcggttttggccggcggaaaagggaaggggaaagtggcacctcctggtgtgttatagccccgcgtcgcatacgtcggccgagaccgaggaacgcagctcgcccctggccggggttcgcccacgtacgagctagg
>HMAS_96841
---------------------------------------------------------------------------------------------------------------------------------------------------------------------------------------------------------------------------------------------------------------------------------------------------------------------------------------------------------------------------------------------------------------------------------------------------------------------------------------------------------------------------------------------------------------------------------------------------------------------------------------------------ccgtgagggaaagatgaaaagcactttggaaagagagttaaacagtacgtgaaattgttggaagggaaacgattgaagtcagtcgtgtccgaggggttcagccggtcctgccggtgcactcccctcggacgggtcaacatcggttctgtccggcggacaagggcaggggaacgtggcaccctcgggtgtgttatagcccccygtcgcatacgtcggtcgggaccgaggatcgcagctcgccctcggccggggttcgcccacgtccgagcttag
>HMAS_88438
cacgcacagacataggtcgagaacgt-atgcatcttaaaatgaaaactttcaacaacggatctcttggctctcgcatcgatgaaggacgcagcgaaatgcgataagtaatgtgaattgcagtattcagtgaatcatcgaacctttgaacgcaccttgcgccccttggaattccgtcgggcatgcctgtctgagtgtcatggcctgtctgagtgtcatgtggacttcgaccccgagggttat--tcccccggggccggacttgggcgccggcccgcctcaaatgcatcagcgg-----gacrgacgtcataagcaccg----tccgtgtcccgcycacagaacacccacttgtaactctgacctcagatagcgaaccgggaagagctcaaatttgaaatctggcgtcccacgggcgtccgagttgtaatctgcagaggcgtcttccgccccggaccgcgtccaagtcttggaacagatcaaagagggtgacaatcccgtgcttgacgcgacccccggtgctatgtgatgcgacctcaaagagtcgagttgtttgggaatgcagctcaaaacgggtggtaaattccatctaaggctaaatattggcgagagaccgatagcgaacaagtaccgtgagggaaagatgaaaagcactttggaaagagagttaaacagtacgtgaaattgttggaagggaaacgattgaagtcagtcgtgtccgaggggttcagccggtcctgcyggtgcactcccctcggacgggtcaacatcggttctgtccggcggacaagggcaggggaacgtgacaccctcgggtgtgttatagccccccgtcgcatacgtcggtcgggaccgaggatcgcagctcgccctcggccggggttcgcccacgtccgagcttag
>HMAS_0274334
caaacacacaaacatgtcaagaacgtaatgcatcataacatgaaaactttcaacaacggatctcttggctctcgcatcgatgaagaacgcagcgaattgcgaaaagtaatgtgaattgcagaattcagtgaatcatcgaatctttgaacgcaccttgcgccttttggtattccgaaaggcatgcctgtttgagtgtcatggcctgtttgagtgtcatgtagactcaaccccccgggtttctgacccggcggtgttggatttgggccctggctggccttaaatgcgttagtggtttcacgcagacgtcgtaagtacgcgtcgactgtgggccgctcacaaccccctttttttgcactctggcctcaaatagcgaaccgggaagagctcaaatttgaaatctggcgtcctccgggcgtccgagttgtaatctacagaggcgttttccgcgccggtccgtgtccaagtcttggaacagatcaaagagggtgacaatcccgtacttgacacgaccgccggtgctttgtgatacgtcttctaagagtcgagttgtttgggaatgcagctcaaaacgggtggtaaattccatctaaggctaaatattggcgagagaccgatagcgaacaagtaccgtgagggaaagatgaaaagcactttggaaagagagttaaacagcacgtgaaattgttgaaagggaaacgattgaagtcagtcgtgtccggggggttcagccggttctgccggtgcattcctctcggacgggtcaacatcggttttgcccggcggaaaagggcggaggaatgtggcacctccgggtgtgttatagcctcgcgtcgcatacgtcgggcgggaccgaggaacgcagctcgccttcggccggggttcgcccacgtacgagcttag
>HMAS_270832
-----------------------------------------------------------------------------------------------------------------------------------------------------------------------------------------------------------------------------------------------------------------------------------------------------------------------------------------------------------------------------------------------------------------------------------------------------------------------------------------------------------------------------------------------------------------------------------------------------------------------------------------------agtaccgtgagggaaagatgaaaagcactttggaaagagagttaaacagtacgtgaaattgttggaagggaaacgattgaagtcagtcgtgtccgaggggttcagccggtcctgcyggtgcactcccctcggacgggtcaacatcggttctgtccggcggacaagggcaggggaacgtgacaccctcgggtgtgttatagccccccgtcgcatacgtcggtcgggaccgaggatcgcagctcgccctcggccggggttcgcccacgtccgagcttag
>HMAS_52852
---------------------------------------------------------------------------------------------------------------------------------------------------------------------------------------------------------------------------------------------------------------------------------------------------------------------------------------------------------------------------------------------------------------------------------------------------------------------------------------------------------------------------------------------------------------------------------------------------------------------------------------------------ccgtgagggaaagatgaaaagcactttggaaagagagttaaacagtacgtgaaattgttgaaagggaaacgattgaagtcagtcgtgtccgaggggttcagccggtcccgccggtgcattcctctcggacgggtcaacatcggttttgaccggcggagaagggcgtaggaaggtggcaccctcgggtgtgttatagcctctcgtcgcacacgtcggtcgagaccgaggaacgcagctcgccctcggccggggttctcccacgtacgagcttag
>2_ZRL20180289
cacacacacaaacatgtcacgaacgtaacgtatcataacatgaaaactttcaacaacggatctcttggctctcgcatcgatgaagaacgcagcgaaacgcgatatgtaatgtgaattgcagaattcagtgaatcatcgaatctttgaacgcaccttgcgccttttggtattccgaaaggcatgcctgtttgagtgtcttggcctgtttgagtgtcttgtagactcaacccctcgggtttctgacccggcggcgttggatttgggccctggctggccttaaatgcgtcagtggtttcacgcagacgtcgtaagtacgcgtcgaacgtgggccgctcacaacaccccctttttgcactctggcctcaaatagcgaaccgggaagagctcaaatttgtaatctggcgcccctcgggc-tcagagttgtaatctacagaggcgttttccgtgccggcccgtgcccaactcttggaacagatcaaagagggtgaaaatcccgtacttgacacgaccgccggtgctatgtgatacgtcttctaagagtcgagttgtttgggaatgcagctcaaaacgggtggtaaattccatctaaggctaaatattggcgagagaccgatagcgaacaagtaccgtgagggaaagatgaaaagcactttggaaagagagttaaacagcacgtgaaattgttgaaagggaaacgattgaagtcagtcgtgtccgaggggttcagccggtcctgccggtgcattcctctcggacgggtcaacatcggttttgtccggcggacaagggcaggggaaagtggcaccttcgggtgtgttatagccccgtgtcgcatacgtcggacgagaccgaggaacgcagctcgcctc-ggccggggttcgcccacgtacgagctagg
>3_ZRL20180289
cacacacacaaacatgtcacgaacgtaacgtatcataacatgaaaactttcaacaacggatctcttggctctcgcatcgatgaagaacgcagcgaaacgcgatatgtaatgtgaattgcagaattcagtgaatcatcgaatctttgaacgcaccttgcgccttttggtattccgaaaggcatgcctgtttgagtgtcttggcctgtttgagtgtcttgtagactcaacccctcgggtttctgacccggcggcgttggatttgggccctggctggccttaaatgcgtcagtggtttcacgcagacgtcgtaagtacgcgtcgaacgtgggccgctcacaacaccccctttttgcactctggcctcaaatagcgaaccgggaagagctcaaatttgtaatctggcgcccctcgggc-tcagagttgtaatctacagaggcgttttccgtgccggcccgtgcccaactcttggaacagatcaaagagggtgaaaatcccgtacttgacacgaccgccggtgctatgtgatacgtcttctaagagtcgagttgtttgggaatgcagctcaaaacgggtggtaaattccatctaaggctaaatattggcgagagaccgatagcgaacaagtaccgtgagggaaagatgaaaagcactttggaaagagagttaaacagcacgtgaaattgttgaaagggaaacgattgaagtcagtcgtgtccgaggggttcagccggtcctgccggtgcattcctctcggacgggtcaacatcggttttgtccggcggacaagggcaggggaaagtggcaccttcgggtgtgttatagccccgtgtcgcatacgtcggacgagaccgaggaacgcagctcgcctc-ggccggggttcgcccacgtacgagctagg
>5_KM20170128
cacacacacaaacatgtcacgaacgtaacgtatcataacatgaaaactttcaacaacggatctcttggctctcgcatcgatgaagaacgcagcgaaacgcgatatgtaatgtgaattgcagaattcagtgaatcatcgaatctttgaacgcaccttgcgccttttggtattccgaaaggcatgcctgtttgagtgtcttggcctgtttgagtgtcttgtagactcaacccctcgggtttctgacccggcggcgttggatttgggccctggctggccttaaatgcgtcagtggtttcacgcagacgtcgtaagtacgcgtcgaacgtgggccgctcacaacaccccctttttgcactctggcctcaaatagcgaaccgggaagagctcaaatttgtaatctggcgcccctcgggc-tcagagttgtaatctacagaggcgttttccgtgccggcccgtgcccaactcttggaacagatcaaagagggtgaaaatcccgtacttgacacgaccgccggtgctatgtgatacgtcttctaagagtcgagttgtttgggaatgcagctcaaaacgggtggtaaattccatctaaggctaaatattggcgagagaccgatagcgaacaagtaccgtgagggaaagatgaaaagcactttggaaagagagttaaacagcacgtgaaattgttgaaagggaaacgattgaagtcagycgtgtccgaggggttcagccggtcctgccggtgcattcctctcggacgggtcaacatcggttttgtccggcggacaagggcaggggaaagtggcaccttcgggtgtgttatagccccgtgtcgcatacgtcggacgagaccgaggaacgcagctcgcctc-ggcc-gggttcgcccacgtacgagcttag
>12_YN135
cacacacacaaacatgtcacgaacgtaacgtatcataacatgaaaactttcaacaacggatctcttggctctcgcatcgatgaagaacgcagcgaaacgcgatatgtaatgtgaattgcagaattcagtgaatcatcgaatctttgaacgcaccttgcgccttttggtattccgaaaggcatgcctgtttgagtgtcttggcctgtttgagtgtcttgtagactcaacccctcgggtttctgacccggcggcgttggatttgggccctggctggccttaaatgcgtcagtggtttcacgcagacgtcgtaagtacgcgtcgamcgtgggccgctcacaacaccccctttttgcactctggcctcaaatagcgaaccgggaagagctcaaatttgtaatctggcgcccctcgggc-tcagagttgtaatctacagaggcgttttccgtgccggcccgtgcccaactcttggaacagatcaaagagggtgaaaatcccgtacttgacacgaccgccggtgctatgtgatacgtcttctaagagtcgagttgtttgggaatgcagctcaaaacgggtggtaaattccatctaaggctaaatattggcgagagaccgatagcgaacaagtaccgtgagggaaagatgaaaagcactttggaaagagagttaaacagcacgtgaaattgttgaaagggaaacgattgaagtcagtcgtgtccgaggggttcagccggtcctgccggtgcattcctctcggacgggtcaacatcggttttgtccggcggacaagggcaggggaaagtggcaccttcgggtgtgttatagccccgtgtcgcatacgtcggacgagaccgaggaacgcagctcgcctc-ggccggggttcgcccacgtacgagcttag
>15_ZRL20180167
------cacaaacatgtcacgaacgtaacgtatcataacatgaaaactttcaacaacggatctcttggctctcgcatcgatgaagaacgcagcgaaacgcgatatgtaatgtgaattgcagaattcagtgaatcatcgaatctttgaacgcaccttgcgccttttggtattccgaaaggcatgcctgtttgagtgtcttggcctgtttgagtgtcttgtagactcaacccctcgggtttctgacccggcggcgttggatttgggccctggctggccttaaatgcgtcagtggtttcacgcagacgtcgtaagtacgcgtcgaacgtgggccgctcacaacaccccctttttgcactctggcctcaaatagcgaaccgggaagagctcaaatttgtaatctggcgcccctcgggc-tcagagttgtaatctacagaggcgttttccgtgccggcccgtgcccaactcttggaacagatcaaagagggtgaaaatcccgtacttgacacgaccgccggtgctatgtgatacgtcttctaagagtcgagttgtttgggaatgcagctcaaaacgggtggtaaattccatctaaggctaaatattggcgagagaccgatagcgaacaagtaccgtgagggaaagatgaaaagcactttggaaagagagttaaacagcacgtgaaattgttgaaagggaaacgattgaagtcagtcgtgtccgaggggttcagccggtcctgccggtgcattcctctcggacgggtcaacatcggttttgtccggcggacaagggcaggggaaagtggcaccttcgggtgtgttatagccccgtgtcgcatacgtcggacgagaccgaggaacgcagctcgcctc-ggccggggttcgcccacgtacgagctagg
>16_ZRL20180164
cacacacacaaacatgtcacgaacgtaacgtatcataacatgaaaactttcaacaacggatctcttggctctcgcatcgatgaagaacgcagcgaaacgcgatatgtaatgtgaattgcagaattcagtgaatcatcgaatctttgaacgcaccttgcgccttttggtattccgaaaggcatgcctgtttgagtgtcttggcctgtttgagtgtcttgtagactcaacccctcgggtttctgacccggcggcgttggatttgggccctggctggccttaaatgcgtcagtggtttcacgcagacgtcgtaagtacgcgtcgaacgtgggccgctcacaacaccccctttttgcactctggcctcaaatagcgaaccgggaagagctcaaatttgtaatctggcgcccctcgggc-tcagagttgtaatctacagaggcgttttccgtgccggcccgtgcccaactcttggaacagatcaaagagggtgaaaatcccgtacttgacacgaccgccggtgctatgtgatacgtcttctaagagtcgagttgtttgggaatgcagctcaaaacgggtggtaaattccatctaaggctaaatattggcgagagaccgatagcgaacaagtaccgtgagggaaagatgaaaagcactttggaaagagagttaaacagcacgtgaaattgttgaaagggaaacgattgaagtcagtcgtgtccgaggggttcagccggtcctgccggtgcattcctctcggacgggtcaacatcggttttgtccggcggacaagggcaggggaaagtggcaccttcgggtgtgttatagccccgtgtcgcatacgtcggacgaraccgaggaacgcagctcgcctc-ggccggggttcgcccacgtacgagcttaa
>17_ZRL20180166
----cacacaaacatgtcacgaacgtaacgtatcataacatgaaaactttcaacaacggatctcttggctctcgcatcgatgaagaacgcagcgaaacgcgatatgtaatgtgaattgcagaattcagtgaatcatcgaatctttgaacgcaccttgcgccttttggtattccgaaaggcatgcctgtttgagtgtcttggcctgtttgagtgtcttgtagactcaacccctcgggtttctgacccggcggcgttggatttgggccctggctggccttaaatgcgtcagtggtttcacgcagacgtcgtaagtacgcgtcgaacgtgggccgctcacaacaccccctttttgcactctggcctcaaatagcgaaccgggaagagctcaaatttgtaatctggcgcccctcgggc-tcagagttgtaatctacagaggcgttttccgtgccggcccgtgcccaactcttggaacagatcaaagagggtgaaaatcccgtacttgacacgaccgccggtgctatgtgatacgtcttctaagagtcgagttgtttgggaatgcagctcaaaacgggtggtaaattccatctaaggctaaatattggcgagagaccgatagcgaacaagtaccgtgagggaaagatgaaaagcactttggaaagagagttaaacagcacgtgaaattgttgaaagggaaacgattgaagtcagtcgtgtccgaggggttcagccggtcctgccggtgcattcctctcggacgggtcaacatcggttttgtccggcggacaagggcaggggaaagtggcaccttcgggtgtgttatagccccgtgtcgcatacgtcggacgagaccgaggaacgcagctcgcctc-ggccggggttcgcccacgtacgagctagg
>19_ZRL20180348
cacacacacaaacatgtcacgaacgtaacgtatcataacatgaaaactttcaacaacggatctcttggctctcgcatcgatgaagaacgcagcgaaacgcgatatgtaatgtgaattgcagaattcagtgaatcatcgaatctttgaacgcaccttgcgccttttggtattccgaaaggcatgcctgtttgagtgtcttggcctgtttgagtgtcttgtagactcaacccctcgggtttctgacccggcggcgttggatttgggccctggctggccttaaatgcgtcagtggtttcacgcagacgtcgtaagtacgcgtcgaacgtgggccgctcacaacaccccctttttgcactctggcctcaaatagcgaaccgggaagagctcaaatttgtaatctggcgcccctcgggc-tcagagttgtaatctacagaggcgttttccgtgccggcccgtgcccaactcttggaacagatcaaagagggtgaaaatcccgtacttgacacgaccgccggtgctatgtgatacgtcttctaagagtcgagttgtttgggaatgcagctcaaaacgggtggtaaattccatctaaggctaaatattggcgagagaccgatagcgaacaagtaccgtgagggaaagatgaaaagcactttggaaagagagttaaacagcacgtgaaattgttgaaagggaaacgattgaagtcagtcgtgtccgaggggttcagccggtcctgccggtgcattcctctcggacgggtcaacatcggttttgtccggcggacaagggcaggggaaagtggcaccttcgggtgtgttatagccccgtgtcgcatacgtcggacgagaccgaggaacgcagctcgcctc-ggccggggttcgcccacgtacgagcttag
>20_ZRL20180349
cacacacacaaacatgtcacgaacgtaacgtatcataacatgaaaactttcaacaacggatctcttggctctcgcatcgatgaagaacgcagcgaaacgcgatatgtaatgtgaattgcagaattcagtgaatcatcgaatctttgaacgcaccttgcgccttttggtattccgaaaggcatgcctgtttgagtgtcttggcctgtttgagtgtcttgtagactcaacccctcgggtttctgacccggcggcgttggatttgggccctggctggccttaaatgcgtcagtggtttcacgcagacgtcgtaagtacgcgtcgaacgtgggccgctcacaacaccccctttttgcactctggcctcaaatagcgaaccgggaagagctcaaatttgtaatctggcgcccctcgggc-tcagagttgtaatctacagaggcgttttccgtgccggcccgtgcccaactcttggaacagatcaaagagggtgaaaatcccgtacttgacacgaccgccggtgctatgtgatacgtcttctaagagtcgagttgtttgggaatgcagctcaaaacgggtggtaaattccatctaaggctaaatattggcgagagaccgatagcgaacaagtaccgtgagggaaagatgaaaagcactttggaaagagagttaaacagcacgtgaaattgttgaaagggaaacgattgaagtcagtcgtgtccgaggggttcagccggtcctgccggtgcattcctctcggacgggtcaacatcggttttgtccggcggacaagggcaggggaaagtggcaccttcgggtgtgttatagccccgtgtcgcatacgtcggacgagaccgaggaacgcagctcgcctc-ggccggggttcgcccacgtacgagcttag
>23_ITS_D1D2
--------------------------------------------actttccactagcggatctcttggctctcgcatcgatgaagaacgcagcgaaacgcgatatgtcatgtgaattgcagaattcagtgaatcatcgaatctttgaacgcaccttgcgccttttggtattccgaaaggcatgcctgtttgagtgtcttggcctgtttgagtgtcttgtagactcaacccctcgggtttctgacccggcggcgttggatttgggccctggctggccttaaatgcgtcagtggtttcacgcagacgtcgtaagtacgcgtcgaccgtgggccgctcacaacaccccctttttgcactctggcctcaaatagcgaaccgggaagagctcaaatttgtaatctggcgcccctcgggc-tcagagttgtaatctacagaggcgttttccgtgccggcccgtgcccaactcttggaacagatcaaagagggtgaaaatcccgtacttgacacgaccgccggtgctatgtgatacgtcttctaagagtcgagttgtttgggaatgcagctcaaaacgggtggtaaattccatctaaggctaaatattggcgagagaccgatagcgaacaagtaccgtgagggaaagatgaaaagcactttggaaagagagttaaacagcacgtgaaattgttgaaagggaaacgattgaagtcagtcgtgtccgaggggttcagccggtcctgccggtgcattcctatcggacgggtcaacatcggttttgtccggcggacaagggcaggggaaagtggcaccttcgggtgtgttatagccccgtgtcgcatacgtcggacgagaccgaggaacgcagctcgcctc-ggccggggttcgcccacgtacgagctagg
>24_ITS_D1D2
cacacacacaaacatgtcacgaacgtaacgtatcataacatgaaaactttcaacaacggatctcttggctctcgcatcgatgaagaacgcagcgaaacgcgatatgtaatgtgaattgcagaattcagtgaatcatcgaatctttgaacgcaccttgcgccttttggtattccgaaaggcatgcctgtttgagtgtcttggcctgtttgagtgtcttgtagactcaacccctcgggtttctgacccggcggcgttggatttgggccctggctggccttaaatgcgtcagtggtttcacgcagacgtcgtaagtacgcgtcgaccgtgggccgctcacaacaccccctttttgcactctggcctcaaatagcgaaccgggaagagctcaaatttgtaatctggcgcccctcgggc-tcagagttgtaatctacagaggcgttttccgtgccggcccgtgcccaactcttggaacagatcaaagagggtgaaaatcccgtacttgacacgaccgccggtgctatgtgatacgtcttctaagagtcgagttgtttgggaatgcagctcaaaacgggtggtaaattccatctaaggctaaatattggcgagagaccgatagcgaacaagtaccgtgagggaaagatgaaaagcactttggaaagagagttaaacagcacgtgaaattgttgaaagggaaacgattgaagtcagtcgtgtccgaggggttcagccggtcctgccggtgcattcctctcggacgggtcaacatcggttttgtccggcggacaagggcaggggaaagtggcaccttcgggtgtgttatagccccgtgtcgcatacgtcggacgagaccgaggaacgcagctcgcctc-ggccggggttcgcccacgtacgagcttag
>25_YN177
cacacacacaaacatgtcacgaacgtaacgtatcataacatgaaaactttcaacaacggatctcttggctctcgcatcgatgaagaacgcagcgaaacgcgatatgtaatgtgaattgcagaattcagtgaatcatcgaatctttgaacgcaccttgcgccttttggtattccgaaaggcatgcctgtttgagtgtcttggcctgtttgagtgtcttgtagactcaacccctcgggtttctgacccggcggcgttggatttgggccctggctggccttaaatgcgtcagtggtttcacgcagacgtcgtaagtacgcgtcgaacgtgggccgctcacaacaccccctttttgcactctggcctcaaatagcgaaccgggaagagctcaaatttgtaatctggcgcccctcgggc-tcagagttgtaatctacagaggcgttttccgtgccggcccgtgcccaactcttggaacagatcaaagagggtgaaaatcccgtacttgacacgaccgccggtgctatgtgatacgtcttctaagagtcgagttgtttgggaatgcagctcaaaacgggtggtaaattccatctaaggctaaatattggcgagagaccgatagcgaacaagtaccgtgagggaaagatgaaaagcactttggaaagagagttaaacagcacgtgaaattgttgaaagggaaacgattgaagtcagtcgtgtccgaggggttcagccggtcctgccggtgcattcctctcggacgggtcaacatcggttttgtccggcggacaagggcaggggaaagtggcaccttcgggtgtgttatagccccgtgtcgcatacgtcggacgagaccgaggaacgcagctcgcctc-ggccggggttcgcccacgtacgagctagg
>26_YN180
cacacacacaaacatgtcacgaacgtaacgtatcataacatgaaaactttcaacaacggatctcttggctctcgcatcgatgaagaacgcagcgaaacgcgatatgtaatgtgaattgcagaattcagtgaatcatcgaatctttgaacgcaccttgcgccttttggtattccgaaaggcatgcctgtttgagtgtcttggcctgtttgagtgtcttgtagactcaacccctcgggtttctgacccggcggcgttggatttgggccctggctggccttaaatgcgtcagtggtttcacgcagacgtcgtaagtacgcgtcgaacgtgggccgctcacaacaccccctttttgcactctggcctcaaatagcgaaccgggaagagctcaaatttgtaatctggcgcccctcgggc-tcagagttgtaatctacagaggcgttttccgtgccggcccgtgcccaactcttggaacagatcaaagagggtgaaaatcccgtacttgacacgaccgccggtgctatgtgatacgtcttctaagagtcgagttgtttgggaatgcagctcaaaacgggtggtaaattccatctaaggctaaatattggcgagagaccgatagcgaacaagtaccgtgagggaaagatgaaaagcactttggaaagagagttaaacagcacgtgaaattgttgaaagggaaacgattgaagtcagtcgtgtccgaggggttcagccggtcctgccggtgcattcctctcggacgggtcaacatcggttttgtccggcggacaagggcaggggaaagtggcaccttcgggtgtgttatagccccgtgtcgcatacgtcggacgagaccgaggaacgcagctcgcctc-ggccggggttcgcccacgtacgagcttag
>Cryptococcus_carnescens_CBS973
tggccacacaaactagtaatgaatgtaa--tatcataacaaaaaaacttttaacaacggatctcttggctctcgcatcgatgaagaacgcagcgaaatgcgataagtaatgtgaattgcagaattcagtgaatcatcgaatctttgaacgcaccttgcgccctttggtattccgaagggcatgcctgtttgagtgtcatggcctgtttgagtgtcatgaaacctcaccccacttgggttttgcctgagcggtg-gtgtattgggtgttggctcgccttaaaaacataagcaccttg-----gatgtaatacgtttcatc--cttctgggtggctgataaccccacat-------tcatgacctcaaatagtgaaccgggatgagctcaaatttgaaatctggcgtctttcaggcgtccgagttgtaatctatagaggcgttttccgcgccggaccgcgtccaagtcttggaatagatcaaagagggtgacaatcccgtacttgacgcgacaaccggtgctctgtgatacgttctcaatgagtcgagttgtttgggaatgcagctctaaatgggtggtaaattccatctaaggctaaatattggcgagagaccgatagcgaacaagtaccgtgagggaaagatgaaaagcactttggaaagagagttaaacagcacgtgaaattgttaaaagggaaacgattgaagtcagtcgtgtgggaagtattcagccgtctctggcggtgtatttgcttctcacgggtcaacatcagtttgatccggtagaaaaaggcggaagaaggtggcaccctcgggtgtgttatagcttcctgtcatatgtgccggaccagactgaggaacgcagcttgcagca-gccggggttcgcccacgtacaagcttag
